# Supplementary material for: Quenched lattice fluctuations in optically driven SrTiO3
Source: Nat Mater. 2024 Feb 1;23(3):363–8. doi: 10.1038/s41563-023-01791-y (PMC10917662; doi:10.1038/s41563-023-01791-y)
Supplement: Supplementary file 2 — Structure of the cubic STO unit cell utilized in this study. [file 41563_2023_1791_MOESM2_ESM.cif]

#======================================================================
# CRYSTAL DATA
#----------------------------------------------------------------------
data_VESTA_phase_1

_chemical_name_common                  'System FeSe STO                       '
_cell_length_a                         3.894733
_cell_length_b                         3.894733
_cell_length_c                         3.894733
_cell_angle_alpha                      90.000000
_cell_angle_beta                       90.000000
_cell_angle_gamma                      90.000000
_cell_volume                           59.078978
_space_group_name_H-M_alt              'P 1'
_space_group_IT_number                 1

loop_
_space_group_symop_operation_xyz
   'x, y, z'

loop_
   _atom_site_label
   _atom_site_occupancy
   _atom_site_fract_x
   _atom_site_fract_y
   _atom_site_fract_z
   _atom_site_adp_type
   _atom_site_U_iso_or_equiv
   _atom_site_type_symbol
   Sr1        1.0     0.000000     0.000000     0.000000    Uiso  ? Sr
   Ti1        1.0     0.500000     0.500000     0.500000    Uiso  ? Ti
   O1         1.0     0.500000     0.500000     0.000000    Uiso  ? O
   O2         1.0     0.500000     0.000000     0.500000    Uiso  ? O
   O3         1.0     0.000000     0.500000     0.500000    Uiso  ? O
