# Supplementary material for: Quenched lattice fluctuations in optically driven SrTiO3
Source: Nat Mater. 2024 Feb 1;23(3):363–8. doi: 10.1038/s41563-023-01791-y (PMC10917662; doi:10.1038/s41563-023-01791-y)
Supplement: Supplementary file 3 — Potential-energy data plotted in Fig. 1c,d. [file 41563_2023_1791_MOESM3_ESM.xlsx]

## Sheet: Panel c
phi (˚)	0	1	2	3	4	5	6	7	8	9	10	11
P/P0
0	0	0	0	0	0	0	0	0	0	0	0	0
0.1	-0.0995	-0.0862469	-0.069879	-0.0521817	-0.0359981	-0.0245495	-0.0204057	-0.0247844	-0.036825	-0.0536848	-0.0718614	-0.0883569
0.2	-0.392	-0.339787	-0.275302	-0.20558	-0.141822	-0.0967175	-0.0803923	-0.0976431	-0.145079	-0.211502	-0.283112	-0.3481
0.3	-0.8595	-0.745017	-0.603628	-0.450755	-0.310959	-0.212063	-0.176268	-0.214093	-0.318101	-0.463739	-0.620752	-0.763244
0.4	-1.472	-1.27593	-1.03379	-0.771974	-0.532555	-0.363184	-0.301881	-0.36666	-0.544788	-0.794211	-1.06311	-1.30715
0.5	-2.1875	-1.89613	-1.53628	-1.14721	-0.791416	-0.539718	-0.448618	-0.544884	-0.809595	-1.18026	-1.57987	-1.94252
0.6	-2.952	-2.5588	-2.07319	-1.54814	-1.068	-0.728342	-0.605403	-0.735313	-1.09254	-1.59274	-2.13201	-2.6214
0.7	-3.6995	-3.20674	-2.59816	-1.94016	-1.33844	-0.912772	-0.758702	-0.921507	-1.36919	-1.99605	-2.67187	-3.28519
0.8	-4.352	-3.77233	-3.05642	-2.28236	-1.57451	-1.07376	-0.892518	-1.08404	-1.61068	-2.3481	-3.14312	-3.86462
0.9	-4.8195	-4.17756	-3.38474	-2.52753	-1.74365	-1.18911	-0.988394	-1.20049	-1.7837	-2.60034	-3.48076	-4.27976
1	-5	-4.33402	-3.51151	-2.62219	-1.80895	-1.23364	-1.02541	-1.24545	-1.8505	-2.69773	-3.61112	-4.44005
1.1	-4.7795	-4.14289	-3.35665	-2.50656	-1.72918	-1.17924	-0.980191	-1.19052	-1.7689	-2.57876	-3.45187	-4.24424
1.2	-4.032	-3.49495	-2.83168	-2.11454	-1.45874	-0.994809	-0.826892	-1.00433	-1.49225	-2.17545	-2.91201	-3.58045
1.3	-2.6195	-2.27059	-1.83968	-1.37377	-0.947709	-0.646305	-0.537213	-0.65249	-0.969478	-1.41334	-1.89187	-2.32614
1.4	-0.392	-0.339787	-0.275302	-0.20558	-0.141822	-0.0967175	-0.0803923	-0.0976431	-0.145079	-0.211502	-0.283112	-0.3481
1.5	2.8125	2.43788	1.97522	1.47498	1.01753	0.693924	0.576794	0.700565	1.04091	1.51747	2.03126	2.49753
1.6	7.168	6.21324	5.0341	3.75918	2.59331	1.76855	1.47003	1.78547	2.65288	3.86746	5.17691	6.36525
1.7	12.8605	11.1475	9.03195	6.74455	4.6528	3.17305	2.63746	3.20342	4.75968	6.93882	9.28817	11.4202
1.8	20.088	17.4123	14.1078	10.5349	7.26764	4.95628	4.11969	5.00371	7.43458	10.8384	14.5081	17.8383

## Sheet: Panel d
phi (˚)	0	6	11
P/P0
0	0	0	0
0.1	-0.0995	-0.0204057	-0.0883569
0.2	-0.392	-0.0803923	-0.3481
0.3	-0.8595	-0.176268	-0.763244
0.4	-1.472	-0.301881	-1.30715
0.5	-2.1875	-0.448618	-1.94252
0.6	-2.952	-0.605403	-2.6214
0.7	-3.6995	-0.758702	-3.28519
0.8	-4.352	-0.892518	-3.86462
0.9	-4.8195	-0.988394	-4.27976
1	-5	-1.02541	-4.44005
1.1	-4.7795	-0.980191	-4.24424
1.2	-4.032	-0.826892	-3.58045
1.3	-2.6195	-0.537213	-2.32614
1.4	-0.392	-0.0803923	-0.3481
1.5	2.8125	0.576794	2.49753
