# Supplementary material for: Quenched lattice fluctuations in optically driven SrTiO3
Source: Nat Mater. 2024 Feb 1;23(3):363–8. doi: 10.1038/s41563-023-01791-y (PMC10917662; doi:10.1038/s41563-023-01791-y)
Supplement: Supplementary file 4 — X-ray diffuse scattering data plotted in Fig. 2b,c. [file 41563_2023_1791_MOESM4_ESM.xlsx]

## Sheet: panel b
Data for the Detector Image
	0	0	0	0	0	0	0	0	0	0	0	0	0	0	0	0	0	0	0	0	0	0	0	0	0	0	0	0	0	0	0	0	0	0	0	0	0	0	0	0	0	0	0	0	0	0	0	0	0
	0.637754	0.366624	0.474903	0.482939	0.473792	0.463483	0.451484	0.473246	0.469642	0.462897	0.460672	0.460837	0.468822	0.481599	0.485802	0.47353	0.479107	0.473336	0.478171	0.480458	0.481705	0.490063	0.448316	0.468336	0.462392	0.459657	0.467046	0.46102	0.459037	0.460245	0.477825	0.468237	0.470077	0.460379	0.468453	0.445645	0.468875	0.457528	0.462954	0.457523	0.443391	0.459888	0.448106	0.468764	0.447717	0.449186	0.444177	0.437381	0.447468
	0.505204	0.319812	0.411994	0.395616	0.400707	0.409996	0.407735	0.403825	0.392481	0.421396	0.401392	0.412961	0.425591	0.403706	0.417626	0.396315	0.406497	0.403802	0.402713	0.399377	0.394373	0.402932	0.411702	0.386461	0.405498	0.402843	0.401036	0.397116	0.395076	0.403921	0.384033	0.399199	0.396707	0.406313	0.400544	0.397856	0.409258	0.378561	0.389126	0.385719	0.389145	0.389055	0.384211	0.387513	0.39093	0.38815	0.405645	0.376864	0.390985
	0.510946	0.319369	0.395632	0.401545	0.403475	0.410441	0.391074	0.393709	0.411265	0.423195	0.408104	0.388681	0.412484	0.423758	0.4062	0.396438	0.398477	0.397316	0.407798	0.405141	0.412292	0.397985	0.385363	0.404819	0.387618	0.403437	0.396333	0.395771	0.39529	0.412001	0.388826	0.394495	0.389616	0.392662	0.406718	0.399849	0.398581	0.403574	0.40387	0.398788	0.393466	0.386913	0.383692	0.395818	0.386309	0.375461	0.369211	0.382366	0.401601
	0.529066	0.318137	0.41943	0.396965	0.418745	0.402824	0.403787	0.41998	0.385761	0.406871	0.402299	0.404826	0.394167	0.411958	0.408895	0.403539	0.412163	0.402821	0.414442	0.392195	0.398398	0.407185	0.391203	0.400188	0.410736	0.394678	0.398074	0.382923	0.391413	0.397739	0.418721	0.400231	0.404402	0.398397	0.405662	0.382151	0.395573	0.389436	0.387049	0.401253	0.396619	0.404149	0.402814	0.380271	0.400957	0.405499	0.387922	0.380124	0.381992
	0.523926	0.331929	0.408111	0.415094	0.401691	0.404385	0.405427	0.406418	0.428941	0.419616	0.396788	0.411745	0.414766	0.411244	0.391418	0.418856	0.37968	0.406671	0.411354	0.413728	0.40927	0.403042	0.409631	0.400368	0.416236	0.398239	0.419072	0.404174	0.408016	0.401607	0.395105	0.410019	0.400067	0.392586	0.393219	0.386752	0.399875	0.403576	0.399653	0.396918	0.38768	0.394375	0.40185	0.396722	0.390822	0.394008	0.394267	0.37808	0.392248
	0.530474	0.328252	0.405638	0.420433	0.397084	0.409108	0.412646	0.414337	0.422538	0.414339	0.415917	0.410506	0.413698	0.417158	0.408466	0.41708	0.416762	0.392664	0.402017	0.404115	0.407951	0.412307	0.403846	0.413724	0.403035	0.408213	0.407131	0.40889	0.394029	0.407679	0.395653	0.426631	0.409067	0.420067	0.402663	0.404945	0.399312	0.414124	0.399526	0.391961	0.398006	0.390057	0.403197	0.401598	0.399283	0.401312	0.370425	0.415343	0.374651
	0.527765	0.330884	0.405557	0.412359	0.405984	0.403726	0.413013	0.419987	0.418447	0.410128	0.406061	0.410459	0.406124	0.43218	0.397859	0.395532	0.396597	0.406623	0.401025	0.411058	0.408986	0.414356	0.422918	0.414364	0.406644	0.401352	0.415901	0.401788	0.413572	0.398323	0.424567	0.393759	0.387736	0.406356	0.394694	0.392902	0.408538	0.411978	0.39258	0.410337	0.391601	0.406192	0.39555	0.392298	0.39119	0.387574	0.3832	0.412954	0.397775
	0.546479	0.343212	0.432913	0.419055	0.432812	0.409055	0.418293	0.409637	0.422199	0.413818	0.430418	0.413376	0.414003	0.404519	0.419013	0.414383	0.416954	0.397357	0.419102	0.408889	0.425337	0.421562	0.423348	0.393474	0.406323	0.401224	0.421495	0.404004	0.412597	0.421291	0.406788	0.388903	0.406528	0.406465	0.392991	0.394005	0.401523	0.412457	0.401741	0.398561	0.395775	0.395101	0.408197	0.411371	0.409153	0.406905	0.396256	0.382967	0.403287
	0.544933	0.335662	0.433311	0.411472	0.408782	0.440551	0.402226	0.425072	0.425602	0.427523	0.40887	0.409164	0.425982	0.413472	0.414484	0.421524	0.419888	0.424046	0.421956	0.418172	0.412386	0.421449	0.432145	0.418941	0.421706	0.411444	0.398206	0.414743	0.406997	0.420709	0.415764	0.398797	0.424921	0.419818	0.400216	0.404012	0.40615	0.411177	0.393626	0.39181	0.403791	0.405928	0.410465	0.400558	0.401482	0.400222	0.379422	0.391496	0.409008
	0.552938	0.339763	0.414475	0.428819	0.426892	0.423204	0.439344	0.43725	0.417407	0.428217	0.421037	0.433169	0.432415	0.419624	0.421088	0.434017	0.429015	0.408667	0.423211	0.40701	0.419349	0.412713	0.413798	0.426295	0.427132	0.416542	0.437165	0.419347	0.430244	0.412975	0.414636	0.423561	0.41338	0.423347	0.417504	0.39703	0.414519	0.425197	0.399669	0.404061	0.41884	0.4199	0.410566	0.401541	0.411049	0.40915	0.382749	0.402129	0.4075
	0.551476	0.341586	0.428039	0.430143	0.426527	0.429694	0.429479	0.418965	0.42275	0.42492	0.42525	0.431157	0.437564	0.426196	0.42505	0.425778	0.431883	0.428805	0.419778	0.435398	0.422259	0.430151	0.432276	0.43332	0.428875	0.43328	0.429223	0.4282	0.414028	0.423053	0.410184	0.412076	0.42805	0.423271	0.426507	0.406753	0.405978	0.425023	0.398852	0.407659	0.417416	0.408471	0.410524	0.414974	0.403387	0.404918	0.404793	0.418855	0.435117
	0.540247	0.335453	0.413702	0.416581	0.446664	0.439892	0.425567	0.443243	0.447974	0.427217	0.441788	0.423721	0.416421	0.416155	0.430101	0.424488	0.422902	0.433409	0.415217	0.424198	0.434368	0.427833	0.430473	0.420358	0.441213	0.446034	0.398654	0.408647	0.434573	0.425272	0.42543	0.425548	0.436576	0.424816	0.405901	0.420477	0.424245	0.423354	0.427167	0.426382	0.415566	0.409493	0.41443	0.409113	0.403978	0.426596	0.409156	0.415886	0.411955
	0.562065	0.35691	0.436557	0.418102	0.440786	0.431643	0.437071	0.434581	0.441111	0.43857	0.435487	0.427064	0.429565	0.417772	0.433803	0.437955	0.425877	0.421658	0.433591	0.415889	0.434612	0.436499	0.430386	0.428327	0.425389	0.416656	0.424593	0.439996	0.429825	0.417217	0.418435	0.437791	0.426149	0.410982	0.418636	0.429679	0.424691	0.441746	0.425927	0.422242	0.414319	0.433313	0.428349	0.400836	0.420228	0.426729	0.429028	0.416141	0.398647
	0.564134	0.343199	0.42884	0.455862	0.434897	0.436343	0.427341	0.431168	0.442955	0.442646	0.439968	0.443279	0.425837	0.426538	0.425328	0.435286	0.427677	0.45346	0.431726	0.439477	0.438245	0.434044	0.428027	0.444327	0.428018	0.429832	0.435442	0.416573	0.435333	0.422268	0.44828	0.421718	0.433543	0.422652	0.425327	0.444824	0.432903	0.443993	0.421747	0.42181	0.437059	0.416649	0.411735	0.424207	0.428869	0.42009	0.420377	0.422526	0.429471
	0.566819	0.337023	0.439031	0.436438	0.431163	0.42699	0.419405	0.443388	0.4341	0.444257	0.434464	0.440295	0.448293	0.432507	0.448494	0.447439	0.467558	0.443735	0.43354	0.429805	0.436165	0.441518	0.447238	0.429627	0.431064	0.436974	0.42946	0.423599	0.440466	0.434584	0.43374	0.440551	0.43693	0.425724	0.444238	0.440199	0.42465	0.430668	0.460577	0.415497	0.420496	0.440865	0.442056	0.405625	0.408005	0.427877	0.425906	0.414685	0.416402
	0.55569	0.351367	0.438153	0.45082	0.430694	0.435209	0.438087	0.449221	0.44491	0.460231	0.445594	0.425151	0.451928	0.451079	0.448308	0.451247	0.449666	0.45771	0.444011	0.441369	0.432627	0.443177	0.424527	0.442976	0.437597	0.433335	0.452809	0.452153	0.430851	0.441117	0.429069	0.432934	0.43193	0.418353	0.442322	0.452926	0.44131	0.438695	0.433005	0.414897	0.425735	0.437531	0.429304	0.417988	0.420041	0.412425	0.431613	0.432122	0.422833
	0.558022	0.362843	0.447538	0.444208	0.44233	0.456311	0.444205	0.446926	0.435828	0.453084	0.444953	0.450787	0.436629	0.443369	0.454888	0.462625	0.443517	0.453056	0.44402	0.43324	0.463411	0.449794	0.450875	0.45281	0.439558	0.446603	0.41643	0.433967	0.443621	0.430221	0.428586	0.428993	0.429894	0.429667	0.425401	0.451266	0.440649	0.441514	0.437657	0.453408	0.434146	0.450238	0.426437	0.434485	0.43949	0.448291	0.434532	0.440214	0.427212
	0.580745	0.363862	0.447605	0.449994	0.464131	0.439522	0.447175	0.450502	0.44769	0.474744	0.442353	0.451693	0.453806	0.448074	0.466554	0.444529	0.445675	0.438359	0.445623	0.44731	0.447756	0.449943	0.44174	0.447242	0.460694	0.435516	0.443791	0.439935	0.449882	0.44823	0.459647	0.439841	0.451842	0.435735	0.436383	0.448179	0.44513	0.442995	0.435186	0.426347	0.422639	0.439573	0.426995	0.425549	0.431004	0.422331	0.438383	0.442805	0.433396
	0.568491	0.36625	0.443372	0.459993	0.446628	0.471384	0.449	0.466507	0.461015	0.451942	0.460175	0.44979	0.447235	0.432218	0.442994	0.446935	0.444355	0.456964	0.448599	0.457573	0.456617	0.459442	0.445436	0.421719	0.453346	0.461886	0.442958	0.431577	0.456843	0.456516	0.449595	0.457684	0.444292	0.453413	0.431884	0.452132	0.442775	0.452553	0.432361	0.439138	0.443946	0.439613	0.458625	0.453859	0.430349	0.428072	0.441141	0.43626	0.433703
	0.598214	0.366368	0.452557	0.477211	0.462867	0.463403	0.451169	0.461585	0.449168	0.436633	0.460568	0.462829	0.457491	0.460137	0.466295	0.464703	0.451326	0.462693	0.47125	0.438552	0.451033	0.457775	0.459692	0.452049	0.454772	0.433165	0.462827	0.4418	0.44836	0.449375	0.453365	0.445415	0.459707	0.455369	0.453174	0.436035	0.455618	0.444596	0.451099	0.439881	0.436945	0.461053	0.454583	0.436141	0.443535	0.428079	0.437019	0.41436	0.431523
	0.594968	0.371846	0.447761	0.472062	0.460482	0.455596	0.466564	0.462887	0.442627	0.466161	0.460288	0.450031	0.452064	0.444196	0.467484	0.475906	0.464621	0.461332	0.444742	0.467029	0.454641	0.473268	0.450597	0.445699	0.43618	0.425244	0.470653	0.453907	0.457982	0.458062	0.462642	0.445919	0.451912	0.455542	0.460957	0.45481	0.442815	0.462267	0.448922	0.470117	0.453036	0.456226	0.457425	0.449919	0.45596	0.430757	0.433047	0.446532	0.433137
	0.583197	0.364817	0.461352	0.46824	0.472129	0.467898	0.450764	0.488902	0.471866	0.476724	0.452455	0.456984	0.480439	0.456033	0.457753	0.477316	0.451859	0.450751	0.466122	0.468185	0.451409	0.456342	0.466415	0.468427	0.460253	0.471578	0.460774	0.440519	0.456137	0.454653	0.444754	0.453518	0.455637	0.461016	0.437661	0.461401	0.46289	0.45639	0.456904	0.471038	0.448425	0.45552	0.434297	0.455941	0.441467	0.449497	0.445725	0.445192	0.459917
	0.609467	0.360337	0.465867	0.462108	0.466693	0.473521	0.469201	0.462476	0.451105	0.460628	0.442264	0.451209	0.457859	0.464656	0.470425	0.473354	0.474318	0.466092	0.475007	0.448416	0.465933	0.473607	0.459897	0.467862	0.455856	0.448598	0.459269	0.452377	0.460508	0.458502	0.467145	0.462914	0.447187	0.448674	0.460084	0.473334	0.445296	0.460979	0.452037	0.47236	0.462264	0.460862	0.458902	0.455369	0.453912	0.463142	0.451814	0.440071	0.449342
	0.603267	0.386191	0.451261	0.464757	0.467074	0.476019	0.480979	0.454968	0.472274	0.476816	0.458626	0.460632	0.470752	0.471464	0.464113	0.485417	0.485581	0.465697	0.468245	0.455315	0.464361	0.475425	0.474403	0.473369	0.480798	0.475565	0.474573	0.459168	0.474647	0.452387	0.463961	0.466654	0.453194	0.453447	0.46217	0.456967	0.4586	0.471545	0.467405	0.464568	0.457762	0.446465	0.47057	0.446233	0.463612	0.448991	0.450918	0.447033	0.451115
	0.594631	0.377703	0.473282	0.467533	0.454327	0.469029	0.475282	0.484965	0.481821	0.47044	0.478614	0.487775	0.471809	0.470913	0.469955	0.46562	0.480071	0.473809	0.478232	0.466049	0.466329	0.460013	0.457013	0.457305	0.469393	0.461592	0.461988	0.452745	0.461916	0.458305	0.470237	0.467484	0.468108	0.455705	0.485111	0.481523	0.457901	0.46137	0.45271	0.461606	0.458048	0.441546	0.441829	0.470638	0.45963	0.462518	0.451582	0.458301	0.458497
	0.601676	0.372729	0.478163	0.461246	0.472827	0.485621	0.457155	0.472285	0.482467	0.467796	0.471883	0.45972	0.462861	0.466086	0.477418	0.475064	0.492518	0.483881	0.462891	0.48583	0.469215	0.480379	0.467514	0.472308	0.4721	0.452675	0.4736	0.45971	0.452317	0.470847	0.463245	0.47831	0.458091	0.472573	0.469137	0.469735	0.458942	0.466351	0.46804	0.455234	0.465067	0.468793	0.457789	0.455315	0.453745	0.466024	0.466088	0.468159	0.451064
	0.611317	0.370123	0.464402	0.476772	0.471686	0.482845	0.476292	0.503194	0.478017	0.471968	0.47084	0.467373	0.484159	0.484	0.46936	0.469912	0.464171	0.468308	0.47158	0.478001	0.491607	0.471686	0.489821	0.485196	0.467301	0.472885	0.454702	0.48165	0.464663	0.47745	0.467536	0.471953	0.452702	0.448165	0.456515	0.487195	0.458656	0.452079	0.47354	0.457515	0.458093	0.465575	0.460613	0.472617	0.454773	0.467655	0.442781	0.45178	0.455405
	0.617729	0.38626	0.483244	0.471456	0.477463	0.480408	0.47161	0.470301	0.466205	0.487407	0.47731	0.475228	0.496524	0.490622	0.490143	0.496627	0.483165	0.488438	0.472956	0.499604	0.467672	0.480802	0.472934	0.475149	0.460877	0.478769	0.482525	0.484355	0.460543	0.470338	0.472657	0.47144	0.483596	0.479778	0.459743	0.481876	0.473476	0.464801	0.479267	0.461836	0.460165	0.470682	0.466781	0.457626	0.466693	0.47678	0.452821	0.467606	0.463773
	0.602018	0.367052	0.490749	0.468385	0.504574	0.469072	0.489252	0.486048	0.469042	0.471603	0.490152	0.492649	0.484928	0.475326	0.494042	0.484925	0.474173	0.493513	0.4695	0.472705	0.484501	0.486329	0.459219	0.488676	0.489959	0.484131	0.460336	0.47122	0.463798	0.47379	0.456482	0.459981	0.475779	0.474398	0.481608	0.463516	0.478397	0.468142	0.483855	0.478262	0.465424	0.477233	0.463195	0.463508	0.47786	0.476697	0.468021	0.464065	0.459982
	0.615491	0.401234	0.490815	0.490042	0.478692	0.50254	0.489309	0.473638	0.489301	0.470638	0.484787	0.494447	0.501971	0.467314	0.477836	0.469033	0.47383	0.472543	0.466811	0.47062	0.496861	0.487685	0.478929	0.480519	0.488789	0.501441	0.476997	0.481422	0.477393	0.479864	0.475629	0.475207	0.472115	0.485199	0.484097	0.487265	0.476657	0.487465	0.47264	0.488682	0.492827	0.479073	0.477013	0.451043	0.486804	0.463085	0.461952	0.464759	0.485052
	0.632228	0.390537	0.476017	0.482363	0.487729	0.485297	0.496134	0.48006	0.485339	0.475829	0.493943	0.486699	0.467716	0.494882	0.480234	0.503997	0.487779	0.4656	0.497439	0.492745	0.488095	0.503863	0.479629	0.495319	0.487227	0.480401	0.467179	0.485035	0.477673	0.498702	0.450588	0.48184	0.475553	0.484433	0.490012	0.482761	0.49626	0.4865	0.489918	0.480828	0.467078	0.480883	0.458324	0.46076	0.482636	0.471786	0.479839	0.465394	0.472919
	0.610216	0.384735	0.485181	0.489626	0.49256	0.494453	0.498845	0.474367	0.485068	0.507495	0.498248	0.48857	0.483002	0.487988	0.492622	0.511481	0.474453	0.493355	0.469469	0.498812	0.479449	0.489385	0.498708	0.482413	0.476787	0.472877	0.489096	0.485807	0.484928	0.49278	0.483083	0.493115	0.488451	0.475496	0.472714	0.488542	0.492865	0.475461	0.490282	0.477511	0.495455	0.479029	0.479402	0.487638	0.487485	0.4646	0.482846	0.476521	0.464054
	0.641343	0.402867	0.496447	0.495165	0.496464	0.474872	0.496665	0.474366	0.487594	0.481715	0.481549	0.497365	0.498385	0.47889	0.491133	0.497024	0.478061	0.498919	0.483709	0.477148	0.465885	0.488423	0.494572	0.477419	0.483511	0.500209	0.489218	0.486032	0.486311	0.494537	0.480237	0.478555	0.497597	0.47702	0.483253	0.481051	0.467654	0.485186	0.468347	0.48972	0.503804	0.476702	0.478937	0.468303	0.471904	0.467073	0.469145	0.470829	0.477564
	0.629359	0.386271	0.493317	0.502541	0.488266	0.488952	0.490829	0.500391	0.492549	0.488249	0.491912	0.497821	0.493892	0.483453	0.486984	0.502071	0.489943	0.484337	0.485647	0.50752	0.49181	0.483646	0.50715	0.485695	0.492841	0.480643	0.490577	0.474214	0.465739	0.496266	0.497914	0.482143	0.481443	0.472991	0.491289	0.497039	0.481358	0.497093	0.502803	0.474081	0.468629	0.464807	0.487097	0.485526	0.495737	0.493048	0.493932	0.479285	0.472553
	0.643733	0.389094	0.515185	0.47592	0.496947	0.499396	0.495031	0.490222	0.479801	0.477683	0.49959	0.499085	0.490346	0.488017	0.506991	0.485259	0.504916	0.482356	0.513806	0.49597	0.488665	0.481259	0.50012	0.507629	0.485004	0.499793	0.498387	0.484049	0.477549	0.503238	0.481629	0.485833	0.491262	0.485233	0.498055	0.472908	0.501883	0.501163	0.48946	0.496897	0.484346	0.496711	0.481607	0.486641	0.475582	0.47562	0.480471	0.489235	0.474009
	0.645864	0.403918	0.496178	0.491854	0.48548	0.503803	0.493788	0.495541	0.498138	0.497795	0.509958	0.490768	0.486124	0.492357	0.515265	0.50359	0.503404	0.495213	0.476485	0.513227	0.497656	0.489188	0.492076	0.492436	0.512766	0.480972	0.489393	0.494782	0.47871	0.487699	0.504308	0.488092	0.492971	0.471441	0.501982	0.487885	0.495683	0.494564	0.480261	0.492468	0.486491	0.477654	0.475521	0.500141	0.482136	0.487705	0.47631	0.485734	0.488273
	0.625315	0.391647	0.494348	0.496842	0.478404	0.497691	0.518031	0.503894	0.495796	0.498816	0.483276	0.488208	0.499146	0.497398	0.503529	0.493229	0.498749	0.500635	0.491803	0.476502	0.493319	0.498203	0.502646	0.51273	0.506094	0.490761	0.488853	0.470689	0.494117	0.498228	0.500745	0.485825	0.480895	0.493129	0.481432	0.47521	0.480632	0.513615	0.483182	0.499698	0.494894	0.484981	0.483141	0.500049	0.487918	0.471693	0.460915	0.486522	0.487752
	0.631585	0.390594	0.494944	0.494274	0.507097	0.480866	0.502606	0.515405	0.484983	0.491446	0.511845	0.502958	0.510832	0.505305	0.506032	0.486949	0.505246	0.479186	0.482528	0.491857	0.514241	0.497381	0.488559	0.485264	0.485295	0.477909	0.500585	0.495359	0.479513	0.487129	0.502935	0.491743	0.479599	0.502588	0.494697	0.502859	0.507168	0.487233	0.486141	0.501788	0.484789	0.49805	0.489785	0.482297	0.488272	0.489593	0.49078	0.481949	0.492107
	0.611427	0.38935	0.487241	0.493141	0.506789	0.514274	0.499961	0.494716	0.501975	0.502316	0.479398	0.498785	0.506392	0.519474	0.509165	0.463695	0.508937	0.495439	0.500783	0.497572	0.508512	0.505518	0.49028	0.501982	0.495493	0.492414	0.511256	0.480782	0.500284	0.505237	0.491862	0.478506	0.500203	0.49605	0.483161	0.504318	0.49807	0.496779	0.490857	0.485726	0.494023	0.495644	0.491975	0.488183	0.487009	0.476058	0.491909	0.485873	0.477836
	0.631601	0.392115	0.502031	0.496893	0.506473	0.513466	0.49753	0.497875	0.490294	0.514973	0.495753	0.514036	0.501232	0.494824	0.52017	0.490288	0.490647	0.501835	0.493833	0.489614	0.502593	0.502131	0.500856	0.501501	0.483424	0.508134	0.514721	0.509638	0.495073	0.500117	0.488772	0.495587	0.491459	0.47134	0.508062	0.49471	0.508084	0.486292	0.495491	0.492175	0.49552	0.49791	0.490822	0.476039	0.486902	0.503275	0.47805	0.482395	0.479682
	0.633952	0.411144	0.499057	0.495235	0.516384	0.489677	0.516091	0.511828	0.520594	0.495005	0.501016	0.518571	0.497359	0.502857	0.503063	0.504939	0.523239	0.507621	0.519507	0.485282	0.506501	0.500442	0.492744	0.495439	0.467719	0.497895	0.497005	0.495087	0.498275	0.493129	0.496925	0.508121	0.494235	0.499093	0.499839	0.490822	0.494928	0.503447	0.486109	0.471277	0.505541	0.500274	0.49509	0.515198	0.482251	0.491473	0.497003	0.489395	0.495342
	0.650209	0.404295	0.509767	0.517318	0.508933	0.512269	0.510263	0.521339	0.490214	0.515766	0.507408	0.496466	0.504242	0.485997	0.511971	0.50732	0.529793	0.498692	0.510325	0.507024	0.500124	0.493446	0.510063	0.493063	0.518249	0.496777	0.509031	0.492019	0.485848	0.485086	0.493293	0.468263	0.489632	0.49195	0.47649	0.501159	0.475548	0.490424	0.499155	0.505225	0.49569	0.492058	0.481101	0.494417	0.49935	0.491083	0.497313	0.496487	0.478514
	0.644558	0.402884	0.507939	0.514598	0.508447	0.527969	0.502338	0.50911	0.526976	0.501191	0.503884	0.509827	0.528446	0.538815	0.503534	0.503257	0.509501	0.504336	0.524303	0.512982	0.5109	0.4971	0.498989	0.52521	0.506227	0.510659	0.501463	0.499963	0.512956	0.516299	0.493327	0.5121	0.495093	0.500716	0.503548	0.515356	0.493574	0.495502	0.515844	0.489452	0.510084	0.520666	0.514819	0.507756	0.51067	0.484975	0.49535	0.49971	0.482707
	0.660644	0.411047	0.508875	0.514019	0.503489	0.511642	0.537628	0.505277	0.512735	0.506682	0.506237	0.521304	0.530523	0.509264	0.514588	0.519858	0.499238	0.511594	0.507794	0.515968	0.508013	0.523246	0.516495	0.49316	0.4971	0.512295	0.491025	0.508812	0.505747	0.514166	0.509418	0.506854	0.498927	0.489245	0.510049	0.503275	0.497839	0.494286	0.500014	0.500256	0.500273	0.497222	0.491553	0.52119	0.49405	0.501418	0.48938	0.500537	0.474163
	0.651332	0.39577	0.508523	0.510927	0.49793	0.521272	0.533591	0.520385	0.520494	0.512658	0.511074	0.524422	0.529206	0.500965	0.514303	0.515413	0.507363	0.517397	0.518264	0.511884	0.513879	0.517234	0.509275	0.50891	0.485338	0.51797	0.495176	0.506697	0.507771	0.505895	0.496582	0.504255	0.509482	0.501885	0.499354	0.503279	0.497871	0.511289	0.487901	0.5038	0.493031	0.498579	0.504284	0.50044	0.511978	0.495516	0.500664	0.506211	0.49701
	0.643395	0.405731	0.520396	0.502109	0.524416	0.515127	0.501122	0.523165	0.504879	0.501843	0.534992	0.50324	0.493432	0.506547	0.516004	0.51691	0.508449	0.498927	0.529303	0.504294	0.518846	0.50749	0.515575	0.498071	0.507872	0.506098	0.501559	0.487441	0.503441	0.495119	0.522837	0.51572	0.499546	0.505029	0.504685	0.497074	0.504077	0.509318	0.504237	0.507001	0.502327	0.503559	0.486742	0.505177	0.519382	0.4928	0.506873	0.511282	0.493385
	0.66442	0.409146	0.515984	0.524289	0.539321	0.508755	0.525038	0.514264	0.52169	0.5079	0.525954	0.519277	0.533419	0.52213	0.502066	0.512737	0.511786	0.491026	0.513936	0.518989	0.523355	0.514455	0.513428	0.515936	0.521869	0.509863	0.50156	0.502826	0.509113	0.524039	0.501969	0.521437	0.511117	0.525816	0.516151	0.520395	0.509662	0.520478	0.505345	0.487189	0.499784	0.522433	0.507984	0.508107	0.503247	0.495336	0.510762	0.49136	0.491624
	0.672734	0.408383	0.513925	0.502575	0.503285	0.51334	0.509262	0.513578	0.532153	0.494787	0.506936	0.507012	0.5	0.506303	0.500231	0.516702	0.522124	0.513449	0.510925	0.511117	0.523265	0.512623	0.524625	0.509148	0.502882	0.517091	0.513107	0.50728	0.523454	0.499991	0.513187	0.499947	0.483413	0.496879	0.5149	0.508694	0.519476	0.491234	0.51708	0.511929	0.514919	0.515064	0.503061	0.516376	0.498413	0.50475	0.499995	0.479537	0.487961
	0.669008	0.431893	0.531411	0.532993	0.514501	0.521054	0.517838	0.536018	0.532656	0.518227	0.517832	0.523219	0.522867	0.524739	0.506936	0.526071	0.523243	0.524323	0.510492	0.508716	0.518429	0.522909	0.518684	0.507605	0.524794	0.514831	0.528162	0.517486	0.521195	0.520085	0.528415	0.506513	0.534017	0.52452	0.515919	0.522453	0.495798	0.516748	0.502139	0.495763	0.506473	0.510492	0.507836	0.499084	0.511795	0.515273	0.493522	0.505747	0.491633
	0.673238	0.406201	0.543462	0.536433	0.530472	0.519119	0.530617	0.530743	0.529298	0.535308	0.521606	0.541926	0.502743	0.52565	0.506536	0.509495	0.519064	0.51246	0.506771	0.525212	0.505841	0.528321	0.513841	0.526463	0.520261	0.532603	0.515977	0.5317	0.518414	0.538631	0.504309	0.517945	0.506463	0.511886	0.522262	0.516071	0.526461	0.501726	0.517487	0.531077	0.515651	0.525746	0.505705	0.483122	0.502533	0.4961	0.508689	0.517168	0.49564
	0.66581	0.413665	0.508302	0.523037	0.496871	0.537269	0.511522	0.535233	0.513888	0.527607	0.522856	0.5329	0.524155	0.514826	0.526567	0.507871	0.513665	0.528255	0.534872	0.497685	0.507297	0.515237	0.516953	0.513784	0.528001	0.525794	0.522276	0.534949	0.52108	0.518272	0.503431	0.517486	0.504858	0.531272	0.515107	0.501308	0.489629	0.517054	0.513347	0.515636	0.513652	0.518021	0.358777	0.513647	0.523904	0.519915	0.50613	0.517531	0.500925
	0.669944	0.410991	0.524423	0.515204	0.519612	0.519819	0.538185	0.542168	0.527051	0.53965	0.520894	0.559241	0.535307	0.51874	0.521893	0.520386	0.530246	0.521007	0.52199	0.529742	0.518638	0.524769	0.522925	0.516638	0.504681	0.512791	0.541649	0.518249	0.517942	0.523119	0.508308	0.519112	0.510776	0.519568	0.512989	0.532872	0.520143	0.514696	0.51658	0.510759	0.493943	0.523287	0.518552	0.525462	0.507484	0.50172	0.49927	0.486719	0.491837
	0.67456	0.406024	0.525911	0.519506	0.536942	0.521027	0.530264	0.527178	0.505665	0.521656	0.538603	0.517678	0.518715	0.51446	0.532554	0.527232	0.509062	0.542895	0.527223	0.520652	0.543721	0.491203	0.52841	0.522548	0.524397	0.504389	0.526156	0.531197	0.523646	0.525028	0.519122	0.50464	0.51467	0.518206	0.513413	0.517355	0.526114	0.50762	0.518518	0.507378	0.52373	0.508855	0.520287	0.511493	0.50539	0.51287	0.501428	0.518948	0.496764
	0.673203	0.426887	0.516885	0.517556	0.534172	0.531897	0.536129	0.52624	0.522922	0.523041	0.526036	0.518184	0.535574	0.537985	0.52424	0.523585	0.518016	0.538014	0.520002	0.531579	0.537647	0.512695	0.526745	0.52053	0.529377	0.525207	0.525093	0.509413	0.505792	0.523131	0.525084	0.514322	0.514663	0.529359	0.531058	0.510028	0.525115	0.503619	0.498255	0.498971	0.506099	0.516956	0.519283	0.505418	0.512571	0.522325	0.504315	0.503803	0.501053
	0.687533	0.405129	0.521019	0.536851	0.526853	0.516399	0.521565	0.520089	0.535584	0.543619	0.518523	0.523521	0.508032	0.525148	0.554594	0.531584	0.520507	0.525245	0.533914	0.546978	0.519209	0.534513	0.524404	0.525723	0.526994	0.517854	0.539344	0.518351	0.529081	0.51307	0.514325	0.518077	0.514695	0.546047	0.535113	0.526541	0.516149	0.517835	0.522384	0.526453	0.516945	0.510313	0.518326	0.528569	0.516386	0.48527	0.528927	0.485929	0.513832
	0.679124	0.40716	0.547832	0.540353	0.544442	0.532366	0.516642	0.530856	0.545579	0.535638	0.523604	0.54924	0.541315	0.537311	0.424976	0.531163	0.529483	0.537617	0.518698	0.521054	0.534788	0.53388	0.524013	0.515478	0.511929	0.541003	0.535219	0.526574	0.529531	0.521439	0.524905	0.529965	0.514811	0.528935	0.509362	0.524504	0.534846	0.501444	0.520522	0.527223	0.512454	0.503744	0.517956	0.513135	0.518373	0.507125	0.502683	0.5164	0.533415
	0.681798	0.408323	0.531016	0.550573	0.533714	0.523047	0.523991	0.541383	0.524482	0.536072	0.540362	0.522555	0.525843	0.528135	0.544301	0.534519	0.533748	0.554191	0.496314	0.52288	0.511463	0.53919	0.549577	0.526553	0.520419	0.539371	0.531645	0.513455	0.527557	0.501468	0.53037	0.521441	0.520521	0.533649	0.521821	0.528514	0.518657	0.53599	0.518953	0.537814	0.535292	0.512207	0.505905	0.521402	0.499636	0.510562	0.503935	0.533484	0.514843
	0.673305	0.463484	0.53642	0.53969	0.550973	0.539649	0.553393	0.523927	0.533638	0.524062	0.528631	0.543711	0.534652	0.53243	0.542696	0.527765	0.515424	0.516522	0.536501	0.542161	0.519011	0.52587	0.531356	0.522951	0.522789	0.536583	0.518993	0.530654	0.529831	0.532266	0.532041	0.526986	0.502388	0.542279	0.533761	0.535411	0.539427	0.53266	0.502884	0.531818	0.529319	0.505636	0.514964	0.531784	0.531306	0.516945	0.515568	0.515146	0.506812
	0.684035	0.433625	0.523959	0.528971	0.543041	0.538364	0.525546	0.531054	0.533735	0.552368	0.542264	0.520985	0.539736	0.528656	0.522143	0.533883	0.540387	0.535751	0.540288	0.529623	0.523278	0.530962	0.534369	0.5433	0.524875	0.531894	0.514452	0.540918	0.530704	0.519746	0.521841	0.523701	0.543779	0.512855	0.525799	0.532582	0.525832	0.520333	0.530694	0.541071	0.50461	0.530586	0.512675	0.516549	0.518086	0.51752	0.51081	0.506819	0.507321
	0.696237	0.432614	0.540044	0.545001	0.537259	0.532536	0.548241	0.530933	0.548152	0.525672	0.549416	0.519189	0.550063	0.522155	0.533474	0.51766	0.530301	0.769522	0.531664	0.532509	0.52765	0.521106	0.533101	0.544094	0.542523	0.544432	0.521986	0.535956	0.508914	0.535234	0.510673	0.529146	0.544468	0.522287	0.504877	0.529529	0.507459	0.538136	0.529002	0.529785	0.54365	0.513967	0.509528	0.518335	0.528532	0.510226	0.538386	0.546281	0.511508
	0.680153	0.42846	0.54334	0.552104	0.545716	0.541129	0.552663	0.546684	0.545444	0.54116	0.538559	0.547053	0.524279	0.526181	0.512641	0.527044	0.555351	0.525213	0.539194	0.523606	0.530756	0.537582	0.528128	0.538883	0.549856	0.526417	0.534651	0.52729	0.526949	0.512974	0.546078	0.519573	0.529835	0.546877	0.540758	0.543365	0.537374	0.534349	0.505459	0.512542	0.531038	0.514676	0.522558	0.514812	0.550256	0.507301	0.520702	0.516742	0.529563
	0.703113	0.436915	0.531288	0.553401	0.547129	0.553837	0.542147	0.538316	0.545489	0.549371	0.548573	0.537128	0.549296	0.534875	0.528513	0.55254	0.527299	0.548583	0.538394	0.55284	0.531584	0.512957	0.522295	0.559392	0.524976	0.540891	0.510132	0.522211	0.528659	0.531889	0.53384	0.513143	0.532147	0.539333	0.542182	0.504776	0.536555	0.545491	0.538928	0.539525	0.529895	0.518699	0.528897	0.518289	0.533852	0.51965	0.510453	0.515106	0.511295
	0.686723	0.431101	0.528093	0.537738	0.547987	0.550049	0.536549	0.537842	0.545877	0.541679	0.549143	0.527681	0.556902	0.528327	0.531402	0.534528	0.546895	0.535249	0.54239	0.533954	0.507067	0.537273	0.542038	0.545925	0.509304	0.523678	0.553615	0.535984	0.536628	0.533287	0.53166	0.531278	0.50313	0.538778	0.530636	0.54126	0.539105	0.528036	0.524852	0.542458	0.530192	0.530843	0.543976	0.51131	0.54099	0.528817	0.523879	0.53772	0.547533
	0.918286	0.397681	0.654667	0.688347	0.694246	0.698538	0.698644	0.683187	0.716764	0.696131	0.700201	0.695651	0.701021	0.701106	0.695156	0.708948	0.702798	0.63643	0.654034	0.707157	0.691684	0.68714	0.711464	0.705305	0.698184	0.708598	0.71509	0.729258	0.700401	0.708208	0.705587	0.695749	0.716863	0.60356	0.677761	0.690063	0.664472	0.702388	0.701107	0.69334	0.691142	0.683038	0.671073	0.691258	0.714134	0.67147	0.68812	0.686295	0.699286
	0.3998	0.341416	0.424992	0.425771	0.417277	0.438476	0.414637	0.409919	0.438201	0.442788	0.44259	0.441071	0.448787	0.424835	0.440107	0.439158	0.395049	0.375699	0.438489	0.418382	0.430075	0.423106	0.443665	0.439372	0.434398	0.435472	0.430709	0.434326	0.41692	0.430574	0.439366	0.42654	0.387068	0.369018	0.431061	0.446005	0.42805	0.422537	0.425365	0.426625	0.416415	0.421334	0.415209	0.420551	0.402268	0.412883	0.414895	0.408687	0.396247
	0.725682	0.434338	0.529584	0.523393	0.541633	0.538348	0.539068	0.536852	0.543804	0.545985	0.544695	0.526835	0.549615	0.542645	0.534986	0.565265	0.535356	0.545135	0.546078	0.553248	0.520377	0.551686	0.551217	0.543659	0.532407	0.550322	0.548331	0.556156	0.5417	0.540522	0.551513	0.537366	0.522037	0.533773	0.543834	0.520199	0.511139	0.524655	0.529676	0.525553	0.537331	0.516981	0.52673	0.545864	0.523591	0.527765	0.525147	0.529127	0.52056
	0.701296	0.427339	0.533971	0.54473	0.535304	0.562635	0.536687	0.556344	0.538205	0.544294	0.548138	0.536227	0.530541	0.540817	0.548956	0.54417	0.537032	0.563121	0.546275	0.533048	0.542562	0.549191	0.578509	0.535535	0.565778	0.535462	0.541203	0.548859	0.546585	0.538722	0.541329	0.541113	0.539712	0.524476	0.527048	0.530122	0.537124	0.536674	0.52708	0.526257	0.532065	0.533976	0.516183	0.544756	0.527978	0.512194	0.531665	0.524407	0.527356
	0.711017	0.427877	0.52393	0.543475	0.546824	0.535655	0.541173	0.547081	0.54076	0.540674	0.550363	0.552155	0.544471	0.53199	0.541094	0.537724	0.545174	0.537673	0.55893	0.535135	0.549708	0.524594	0.55294	0.551748	0.537273	0.529911	0.551048	0.547241	0.553006	0.536896	0.554988	0.542985	0.542243	0.547269	0.539685	0.539543	0.534938	0.542315	0.527029	0.519018	0.517167	0.529179	0.544012	0.52405	0.512831	0.500225	0.513117	0.517213	0.530523
	0.716909	0.42852	0.539258	0.539569	0.550091	0.535401	0.571078	0.535603	0.54261	0.533212	0.542539	0.537929	0.546478	0.548047	0.51918	0.541159	0.533037	0.540468	0.550065	0.548625	0.544884	0.570239	0.5461	0.543489	0.540247	0.556402	0.544985	0.538815	0.546377	0.541182	0.530779	0.550568	0.557644	0.540273	0.527135	0.553193	0.513817	0.537284	0.544421	0.534812	0.518234	0.520453	0.518318	0.531097	0.537019	0.514005	0.518104	0.512355	0.545397
	0.711453	0.448619	0.567145	0.537517	0.54667	0.551297	0.533097	0.540192	0.547519	0.541334	0.539631	0.54106	0.544865	0.54299	0.543528	0.549231	0.549636	0.539932	0.551344	0.552871	0.552645	0.547802	0.553667	0.524088	0.557252	0.559402	0.555074	0.543525	0.547086	0.537621	0.542108	0.522756	0.542219	0.546261	0.543912	0.531984	0.55463	0.530415	0.539183	0.533715	0.524928	0.512863	0.548572	0.5309	0.531043	0.536417	0.517533	0.542799	0.518772
	0.719629	0.430885	0.552316	0.54174	0.551108	0.542367	0.524262	0.537924	0.547331	0.549828	0.535506	0.534869	0.549878	0.551261	0.544697	0.544317	0.557769	0.551565	0.554097	0.554596	0.553115	0.561605	0.521674	0.557055	0.557862	0.543438	0.529796	0.554476	0.551539	0.543038	0.555523	0.555409	0.543793	0.531258	0.534325	0.547288	0.549718	0.537475	0.527366	0.533518	0.527355	0.524604	0.536918	0.537132	0.511113	0.538558	0.51744	0.524477	0.516557
	0.742129	0.440696	0.551876	0.546598	0.546761	0.555793	0.528328	0.540136	0.55058	0.544882	0.566249	0.540474	0.543517	0.542437	0.560642	0.555255	0.53885	0.560036	0.571411	0.555339	0.558522	0.547241	0.549085	0.558893	0.562664	0.559249	0.550595	0.559161	0.532919	0.553895	0.536378	0.544618	0.523288	0.554888	0.533104	0.521327	0.538808	0.554473	0.534165	0.550577	0.518181	0.522163	0.533508	0.523851	0.54413	0.524348	0.52413	0.537773	0.513065
	0.713787	0.438615	0.55698	0.549069	0.549208	0.545434	0.542418	0.566259	0.528982	0.546597	0.533144	0.535833	0.540204	0.543552	0.525943	0.512681	0.527421	0.5537	0.548063	0.55478	0.546288	0.538562	0.542419	0.539137	0.548014	0.542026	0.567265	0.530511	0.553187	0.553623	0.55616	0.533785	0.55468	0.546336	0.5406	0.542059	0.525696	0.533226	0.544215	0.538721	0.525043	0.530214	0.548203	0.524292	0.541503	0.516933	0.526663	0.525428	0.526271
	0.72152	0.428256	0.52977	0.562693	0.548494	0.526263	0.538142	0.558626	0.532293	0.54925	0.547082	0.528677	0.540604	0.54117	0.564464	0.528219	0.542441	0.558011	0.553379	0.568712	0.567418	0.540338	0.550562	0.535115	0.547473	0.539127	0.572025	0.547122	0.536843	0.544832	0.545723	0.548828	0.544905	0.555227	0.549578	0.526643	0.550218	0.519524	0.547843	0.543463	0.526626	0.519948	0.546011	0.543576	0.518196	0.527585	0.542564	0.556186	0.527464
	0.733834	0.446572	0.534484	0.536808	0.538965	0.552931	0.563881	0.568077	0.547336	0.548886	0.540997	0.538077	0.543527	0.556958	0.546245	0.54052	0.549619	0.548355	0.555087	0.557147	0.514243	0.563778	0.560187	0.545715	0.545465	0.539869	0.564307	0.553411	0.551045	0.559011	0.551109	0.557747	0.546409	0.560179	0.540511	0.557653	0.565636	0.551546	0.551904	0.531484	0.536112	0.549263	0.516249	0.535642	0.524477	0.538058	0.534494	0.537831	0.546427
	0.733251	0.427073	0.536248	0.556625	0.555317	0.550051	0.550508	0.549042	0.538825	0.543091	0.547295	0.559752	0.563568	0.55788	0.5479	0.548541	0.547924	0.538928	0.569236	0.574092	0.552284	0.550354	0.554536	0.566015	0.56054	0.561326	0.555852	0.555107	0.564324	0.557422	0.565678	0.546644	0.554997	0.532222	0.543106	0.546896	0.53554	0.531152	0.525056	0.532709	0.523423	0.510109	0.530782	0.525523	0.552766	0.544905	0.519564	0.537554	0.527529
	0.720702	0.436981	0.532297	0.534352	0.566623	0.528156	0.551666	0.552152	0.566263	0.551002	0.547289	0.54876	0.541024	0.558406	0.55528	0.542037	0.557104	0.554644	0.574123	0.540151	0.544143	0.561926	0.539879	0.554258	0.544217	0.555801	0.565457	0.559821	0.555932	0.563067	0.558562	0.555501	0.541509	0.555661	0.549355	0.552874	0.542602	0.551864	0.552627	0.544464	0.545043	0.547169	0.556111	0.533983	0.53006	0.540782	0.524903	0.526769	0.524382
	0.76164	0.450613	0.550443	0.548686	0.541619	0.562983	0.548385	0.5461	0.525178	0.545507	0.563451	0.54112	0.563342	0.546052	0.552875	0.535151	0.545492	0.563248	0.561492	0.573126	0.557727	0.560772	0.554837	0.559751	0.536024	0.55862	0.548716	0.563743	0.556804	0.572613	0.560425	0.539687	0.559459	0.551513	0.540564	0.561816	0.524096	0.515006	0.523766	0.533177	0.530002	0.524314	0.540927	0.538337	0.529796	0.532808	0.541941	0.528321	0.528982
	0.725493	0.423415	0.542497	0.544181	0.576979	0.54329	0.560077	0.539499	0.536167	0.562837	0.560203	0.546804	0.540253	0.545476	0.537626	0.5446	0.553146	0.539538	0.556653	0.566256	0.56746	0.568286	0.589005	0.562388	0.566657	0.543584	0.560509	0.560483	0.568741	0.555723	0.552257	0.550191	0.563746	0.562278	0.561049	0.544411	0.541262	0.539111	0.551734	0.536419	0.558022	0.527636	0.527817	0.540216	0.532798	0.532786	0.521235	0.530479	0.535105
	0.736795	0.44248	0.543465	0.537042	0.576757	0.544428	0.56473	0.564889	0.551736	0.569937	0.545056	0.549976	0.552121	0.552283	0.57043	0.550237	0.551146	0.531664	0.557166	0.570313	0.570219	0.577611	0.560494	0.543101	0.549499	0.552271	0.55795	0.565659	0.557611	0.579006	0.562849	0.561792	0.558261	0.567839	0.554425	0.553397	0.548513	0.556261	0.569657	0.55234	0.539709	0.546845	0.549355	0.562964	0.54826	0.535378	0.536518	0.532494	0.527028
	0.724484	0.451397	0.550639	0.563982	0.573972	0.562558	0.549413	0.541977	0.539235	0.548439	0.544047	0.554675	0.538563	0.543233	0.544664	0.557096	0.569221	0.551891	0.556181	0.558012	0.559196	0.572841	0.572473	0.535743	0.564427	0.565369	0.560572	0.566895	0.557645	0.554618	0.552348	0.569373	0.547112	0.555241	0.547187	0.558368	0.544262	0.547453	0.547105	0.533524	0.54227	0.527197	0.530405	0.562157	0.554427	0.549685	0.528879	0.541176	0.546968
	0.74429	0.441528	0.533057	0.570853	0.587131	0.56456	0.584528	0.547017	0.556271	0.572025	0.554899	0.565749	0.550602	0.548683	0.536308	0.556217	0.556721	0.562822	0.581392	0.571219	0.547712	0.58777	0.572026	0.576371	0.576491	0.568792	0.5701	0.557766	0.552863	0.570209	0.555958	0.544554	0.562337	0.54521	0.552008	0.565168	0.539032	0.555738	0.540829	0.546959	0.560122	0.523566	0.534043	0.535281	0.552018	0.546107	0.55952	0.536697	0.541614
	0.737282	0.440295	0.542728	0.545219	0.574748	0.540934	0.56485	0.559818	0.572082	0.568082	0.544808	0.563975	0.566267	0.553503	0.552123	0.559042	0.544907	0.562853	0.572659	0.58094	0.567429	0.562798	0.571398	0.557358	0.571648	0.572654	0.571233	0.561438	0.54612	0.557888	0.551682	0.558961	0.579035	0.531808	0.547546	0.545837	0.554469	0.537275	0.541962	0.558682	0.532803	0.545412	0.542859	0.545844	0.534883	0.553474	0.532942	0.521242	0.53025
	0.72863	0.447101	0.572641	0.550258	0.556916	0.55544	0.547396	0.565465	0.559402	0.568136	0.573504	0.555584	0.566068	0.53345	0.545602	0.57112	0.55804	0.548099	0.57245	0.544142	0.566331	0.568076	0.560044	0.574406	0.560999	0.56804	0.555399	0.550032	0.556605	0.556311	0.568333	0.554474	0.55324	0.544361	0.562863	0.560947	0.55012	0.555969	0.560291	0.540922	0.553437	0.546454	0.542605	0.534672	0.541854	0.540584	0.527177	0.536589	0.538517
	0.724648	0.446031	0.546673	0.542245	0.573347	0.547036	0.562189	0.543637	0.552486	0.551349	0.54675	0.541752	0.560651	0.564939	0.553015	0.587221	0.54474	0.559998	0.560692	0.568725	0.592644	0.567362	0.565891	0.572186	0.569127	0.550386	0.571406	0.566479	0.56935	0.544547	0.539148	0.545282	0.558344	0.545258	0.550426	0.543308	0.559416	0.543005	0.533822	0.538982	0.529259	0.552737	0.548228	0.547804	0.556967	0.533369	0.557986	0.540521	0.521832
	0.742455	0.435255	0.563998	0.564336	0.572485	0.571338	0.569683	0.561621	0.552296	0.553436	0.575632	0.570818	0.57005	0.55209	0.575634	0.539231	0.547326	0.570299	0.568276	0.560435	0.566445	0.570545	0.568322	0.559241	0.57099	0.557305	0.574926	0.574291	0.574481	0.557617	0.555224	0.554208	0.564903	0.567922	0.54219	0.554912	0.551308	0.536933	0.550313	0.559604	0.542513	0.550632	0.547268	0.557	0.544063	0.550803	0.533332	0.553965	0.547352
	0.73353	0.451256	0.557592	0.563755	0.563641	0.558929	0.565661	0.554196	0.535695	0.56952	0.559789	0.562882	0.546229	0.56287	0.547943	0.549241	0.574733	0.566976	0.562808	0.587451	0.572608	0.58161	0.543196	0.546767	0.544181	0.550497	0.548939	0.554543	0.55987	0.556905	0.563185	0.552334	0.5825	0.55485	0.528486	0.559961	0.538512	0.522418	0.568405	0.535748	0.54996	0.519886	0.530257	0.536921	0.538696	0.542764	0.543907	0.54088	0.546178
	0.733197	0.453643	0.547677	0.542887	0.552516	0.543739	0.556913	0.555812	0.563488	0.551564	0.568164	0.583043	0.558004	0.548702	0.568078	0.553907	0.554308	0.572549	0.554187	0.569263	0.57616	0.575912	0.583201	0.570436	0.566033	0.580033	0.558101	0.583497	0.550994	0.560362	0.573814	0.553193	0.55733	0.565261	0.552822	0.556864	0.550041	0.565663	0.547328	0.543269	0.544935	0.556595	0.546566	0.563105	0.550803	0.551315	0.541872	0.546931	0.539716
	0.760694	0.440669	0.549712	0.550773	0.56167	0.566468	0.570189	0.571117	0.566092	0.540934	0.556857	0.568075	0.547977	0.561345	0.555467	0.568732	0.57136	0.571099	0.570511	0.585351	0.574875	0.564897	0.559606	0.570637	0.577723	0.557462	0.580196	0.551908	0.565662	0.551989	0.555619	0.56239	0.55949	0.560989	0.566048	0.552539	0.563461	0.552719	0.527717	0.54831	0.552681	0.55475	0.541721	0.5637	0.553744	0.530344	0.546738	0.538779	0.539207
	0.727972	0.448837	0.562365	0.5518	0.561637	0.568211	0.552434	0.551771	0.56309	0.570534	0.572632	0.561919	0.558157	0.557003	0.576604	0.573319	0.518272	0.571987	0.565149	0.581366	0.582309	0.569965	0.594643	0.578932	0.569522	0.545469	0.572821	0.561898	0.570729	0.560877	0.581681	0.567923	0.55817	0.544828	0.55926	0.556865	0.565887	0.556981	0.545198	0.560139	0.540157	0.531973	0.553341	0.55362	0.537153	0.5555	0.521335	0.540488	0.542662
	0.756481	0.44923	0.553705	0.555163	0.5635	0.552907	0.567418	0.578117	0.548902	0.573948	0.56342	0.557079	0.568798	0.559199	0.562897	0.542194	0.54641	0.554947	0.571505	0.582521	0.582026	0.570418	0.550484	0.582996	0.560525	0.585171	0.559197	0.566581	0.560474	0.571065	0.552482	0.58113	0.539386	0.580689	0.568917	0.546998	0.552114	0.545459	0.554554	0.552201	0.549958	0.547639	0.551142	0.549739	0.549	0.529376	0.525171	0.535951	0.526388
	0.727696	0.446392	0.556669	0.573476	0.569432	0.58257	0.56668	0.568651	0.565881	0.563231	0.562711	0.571856	0.558748	0.553974	0.551769	0.568116	0.562278	0.57696	0.577876	0.563795	0.543323	0.569221	0.555573	0.576926	0.567858	0.571441	0.565565	0.553908	0.559426	0.569928	0.558342	0.565336	0.574355	0.561356	0.543388	0.544155	0.554266	0.544252	0.559713	0.542978	0.558713	0.537026	0.558502	0.546862	0.545634	0.543996	0.524151	0.534058	0.552508
	0.750402	0.44233	0.551451	0.566868	0.566227	0.554235	0.566689	0.555583	0.555135	0.558539	0.554021	0.551597	0.541973	0.557863	0.558948	0.560319	0.553201	0.555987	0.578507	0.566225	0.570784	0.565865	0.55206	0.57611	0.574214	0.564138	0.574444	0.556642	0.574448	0.568473	0.585019	0.543207	0.573803	0.572353	0.559641	0.573165	0.571041	0.567975	0.556011	0.558104	0.561182	0.538526	0.556573	0.544377	0.547718	0.538825	0.528641	0.548683	0.545016
	0.745517	0.467868	0.544952	0.553063	0.552647	0.558354	0.568612	0.559022	0.552645	0.563233	0.562423	0.554884	0.568014	0.568885	0.569469	0.562566	0.554404	0.562844	0.57101	0.578479	0.591727	0.560107	0.559774	0.574039	0.560938	0.57704	0.566674	0.574855	0.5612	0.56969	0.567711	0.581669	0.581765	0.565605	0.556995	0.563939	0.562538	0.559029	0.546086	0.557834	0.552417	0.53358	0.532422	0.538867	0.528787	0.549736	0.521253	0.560581	0.557335
	0.726959	0.438531	0.540222	0.551677	0.566221	0.574386	0.570651	0.580358	0.557999	0.574209	0.565533	0.580226	0.567758	0.582102	0.556971	0.557972	0.564466	0.56326	0.573139	0.56767	0.559205	0.570761	0.561113	0.570963	0.581855	0.566098	0.564384	0.548669	0.554486	0.570038	0.546312	0.555685	0.583098	0.550438	0.54317	0.527196	0.548058	0.55184	0.540246	0.556405	0.570105	0.549616	0.536827	0.553414	0.555941	0.524608	0.546945	0.542245	0.536655
	0.744321	0.441916	0.537538	0.56147	0.564279	0.574653	0.551975	0.550159	0.555876	0.552953	0.566737	0.56074	0.552193	0.560958	0.55992	0.569352	0.565043	0.568817	0.57303	0.572809	0.580008	0.593133	0.554855	0.57363	0.564134	0.571477	0.544412	0.575078	0.563681	0.547792	0.572633	0.563123	0.578219	0.583478	0.561177	0.551519	0.571928	0.561375	0.57729	0.563762	0.539358	0.555333	0.537537	0.5389	0.563917	0.563748	0.547774	0.527314	0.557114
	0.735272	0.442936	0.565859	0.556035	0.572165	0.563746	0.555299	0.551444	0.548223	0.577001	0.559322	0.55433	0.532791	0.564509	0.543604	0.545404	0.566293	0.557543	0.583049	0.579475	0.568588	0.576528	0.577035	0.570543	0.573419	0.539554	0.552571	0.560537	0.561401	0.57775	0.577173	0.5733	0.568291	0.557411	0.569297	0.554135	0.572318	0.555983	0.528448	0.538871	0.570695	0.531541	0.550359	0.558293	0.556398	0.544782	0.553485	0.546351	0.527579
	0.762377	0.428943	0.550441	0.548784	0.553204	0.548261	0.55137	0.565285	0.557009	0.571886	0.577631	0.565004	0.572655	0.552839	0.539496	0.590333	0.573504	0.565976	0.559643	0.577992	0.569671	0.567064	0.543204	0.566612	0.578	0.551992	0.570642	0.551563	0.5639	0.56849	0.554503	0.568225	0.587942	0.558276	0.544336	0.554315	0.547357	0.555498	0.568231	0.588285	0.558557	0.56117	0.557765	0.552729	0.556948	0.550994	0.556862	0.541264	0.555932
	0.745901	0.447164	0.551315	0.576583	0.567369	0.553072	0.561575	0.567632	0.545109	0.565442	0.558344	0.55634	0.557843	0.555355	0.546719	0.561657	0.569985	0.561934	0.580625	0.588863	0.569484	0.598092	0.567254	0.582326	0.580444	0.55816	0.566814	0.559295	0.550642	0.570852	0.571844	0.555545	0.554077	0.565835	0.538782	0.57	0.559944	0.521989	0.554074	0.551291	0.564873	0.548741	0.555487	0.547268	0.537158	0.535436	0.554144	0.528008	0.528263
	0.750475	0.457444	0.568273	0.584869	0.554027	0.565053	0.571757	0.571632	0.574105	0.563157	0.561433	0.545259	0.560195	0.541207	0.556124	0.55355	0.557639	0.588094	0.566657	0.574872	0.58288	0.569641	0.56887	0.558853	0.565638	0.569055	0.570718	0.559068	0.563706	0.563307	0.546836	0.566153	0.558512	0.54999	0.534798	0.546407	0.547993	0.549589	0.55067	0.529872	0.555093	0.55021	0.554697	0.563148	0.544861	0.541461	0.548633	0.537754	0.525626
	0.742352	0.4433	0.579733	0.560157	0.551876	0.559849	0.5549	0.560178	0.546252	0.58027	0.57909	0.555824	0.558577	0.550078	0.543411	0.559962	0.557477	0.562351	0.571028	0.579859	0.546755	0.568425	0.554258	0.57105	0.564442	0.576229	0.574786	0.552894	0.554414	0.578275	0.565426	0.569321	0.554604	0.556093	0.579527	0.563787	0.563372	0.567494	0.570223	0.548824	0.55341	0.543814	0.549306	0.546295	0.544529	0.542111	0.57542	0.555818	0.540499
	0.746819	0.46139	0.559497	0.56114	0.561631	0.554142	0.561194	0.548918	0.557382	0.551326	0.571916	0.555669	0.565139	0.551627	0.545408	0.564788	0.544105	0.553932	0.567328	0.586094	0.565695	0.592818	0.564166	0.559978	0.563378	0.576382	0.585642	0.557821	0.582662	0.578403	0.573621	0.542819	0.579889	0.547242	0.56238	0.555353	0.551214	0.578651	0.543665	0.562774	0.567189	0.54194	0.560217	0.563108	0.567875	0.537419	0.54668	0.554668	0.542562
	0.766709	0.441328	0.558698	0.551982	0.577291	0.55646	0.582638	0.56409	0.557731	0.556456	0.569951	0.567075	0.55885	0.583926	0.581558	0.553047	0.554767	0.562239	0.563263	0.56515	0.562688	0.558162	0.577815	0.566246	0.573913	0.554323	0.575074	0.555463	0.570526	0.582248	0.571653	0.565306	0.565536	0.545911	0.538491	0.542704	0.56228	0.56441	0.545747	0.546595	0.547117	0.560642	0.553408	0.528522	0.548978	0.542943	0.539028	0.522185	0.554343
	0.734484	0.458763	0.55028	0.566683	0.552899	0.570368	0.589217	0.566438	0.573028	0.569149	0.556885	0.55771	0.564629	0.571852	0.564216	0.581684	0.551478	0.54601	0.556419	0.570617	0.566889	0.54305	0.573004	0.566591	0.562178	0.57492	0.558241	0.584806	0.568354	0.548769	0.577546	0.579565	0.556614	0.555794	0.57398	0.543548	0.550084	0.539233	0.536087	0.55048	0.545583	0.563277	0.542234	0.546226	0.557609	0.544882	0.545398	0.538711	0.542698
	0.733874	0.457616	0.537726	0.561872	0.565426	0.569869	0.563424	0.555584	0.541216	0.585502	0.569467	0.565921	0.589628	0.558333	0.567044	0.541615	0.549893	0.563568	0.587868	0.571904	0.578506	0.573283	0.569464	0.573589	0.59054	0.568233	0.562677	0.577681	0.581406	0.554578	0.564955	0.560812	0.561689	0.55617	0.560412	0.562315	0.540789	0.555611	0.551169	0.553571	0.537217	0.544291	0.547484	0.54859	0.537557	0.533747	0.558018	0.542578	0.54649
	0.73088	0.43436	0.551443	0.569037	0.544341	0.578685	0.566764	0.577235	0.554422	0.582041	0.565756	0.576389	0.566515	0.562138	0.532304	0.553857	0.556432	0.569081	0.570743	0.583779	0.584841	0.570324	0.558246	0.572803	0.558293	0.579918	0.57478	0.589274	0.571553	0.558042	0.559359	0.558325	0.574708	0.556636	0.563273	0.577608	0.563187	0.563481	0.569002	0.561849	0.552326	0.544838	0.540788	0.519565	0.549957	0.538641	0.552837	0.565346	0.555715
	0.733166	0.437027	0.55435	0.55199	0.583425	0.562701	0.560162	0.563208	0.571321	0.569928	0.5706	0.566376	0.585599	0.570639	0.542702	0.545875	0.558267	0.550499	0.554224	0.563536	0.56144	0.586201	0.55556	0.563058	0.577356	0.563028	0.544327	0.553684	0.563553	0.552647	0.547064	0.580614	0.566219	0.565592	0.542448	0.552986	0.55474	0.573387	0.562732	0.561549	0.55679	0.5563	0.533388	0.542442	0.557862	0.55043	0.563787	0.541775	0.551318
	0.732611	0.456832	0.553328	0.585123	0.5638	0.562548	0.561292	0.56293	0.567576	0.556922	0.581724	0.553073	0.567019	0.555091	0.564761	0.560271	0.557791	0.564622	0.588437	0.579159	0.563399	0.56074	0.574149	0.574997	0.58805	0.579345	0.568367	0.565688	0.547244	0.561433	0.557635	0.559481	0.568702	0.571112	0.548967	0.543285	0.529961	0.561705	0.537512	0.561066	0.546624	0.55147	0.540121	0.540097	0.537518	0.538768	0.573314	0.552345	0.529874
	0.745444	0.461827	0.556502	0.534245	0.576093	0.557051	0.569227	0.5475	0.560302	0.56955	0.566747	0.565383	0.558023	0.541181	0.553862	0.562454	0.571664	0.56043	0.56375	0.586284	0.575037	0.557049	0.561394	0.591792	0.566557	0.58093	0.576268	0.574904	0.564073	0.553062	0.553836	0.565743	0.594091	0.558989	0.541086	0.550944	0.552637	0.550631	0.565766	0.553225	0.540347	0.528002	0.56271	0.548664	0.537995	0.55159	0.564778	0.536645	0.550783
	0.740126	0.460072	0.550439	0.562206	0.566316	0.535921	0.564647	0.569933	0.556015	0.566641	0.555317	0.551705	0.557088	0.568357	0.535627	0.561984	0.55797	0.568262	0.577883	0.564019	0.559804	0.560379	0.588216	0.557657	0.559701	0.580494	0.547046	0.555374	0.551865	0.560441	0.575667	0.557003	0.562944	0.57751	0.558566	0.564057	0.54942	0.549638	0.563791	0.55472	0.555872	0.545625	0.555107	0.553379	0.5398	0.539268	0.553662	0.541079	0.557666
	0.729187	0.431309	0.552057	0.558709	0.560523	0.553087	0.545657	0.570098	0.58162	0.558025	0.543551	0.562431	0.550627	0.549534	0.534377	0.556572	0.54503	0.563063	0.564219	0.566418	0.558632	0.559103	0.555466	0.570596	0.571643	0.569696	0.567415	0.549743	0.562951	0.572397	0.561943	0.560084	0.565859	0.553058	0.550899	0.561089	0.546936	0.555922	0.542571	0.54707	0.548601	0.556766	0.541803	0.546834	0.552104	0.535545	0.548684	0.549976	0.559322
	0.746516	0.471297	0.563435	0.564337	0.569399	0.566214	0.546481	0.571001	0.571083	0.555556	0.577473	0.571392	0.557761	0.554626	0.552753	0.562156	0.549197	0.550333	0.577006	0.569079	0.56966	0.548811	0.565895	0.553746	0.562941	0.556317	0.574327	0.572277	0.560338	0.586735	0.55325	0.564693	0.563587	0.565231	0.547581	0.562595	0.541453	0.553114	0.571415	0.543785	0.565058	0.546363	0.529925	0.543169	0.553619	0.574886	0.548342	0.535377	0.535521
	0.781174	0.449587	0.561926	0.55427	0.566703	0.558789	0.544884	0.554914	0.568944	0.543911	0.538525	0.568775	0.547439	0.561429	0.559252	0.559536	0.549713	0.578932	0.588323	0.57414	0.587639	0.572553	0.559245	0.572657	0.559124	0.559703	0.558634	0.56736	0.560461	0.566331	0.574828	0.552988	0.579527	0.577742	0.561803	0.56621	0.561357	0.544129	0.553078	0.543432	0.565901	0.53898	0.556143	0.555788	0.577704	0.540931	0.54582	0.534854	0.548089
	0.741512	0.449304	0.559804	0.5478	0.537956	0.570953	0.552786	0.582906	0.562142	0.555113	0.546478	0.57198	0.550287	0.553948	0.552482	0.565869	0.555815	0.584185	0.571635	0.585958	0.546965	0.559733	0.555457	0.564305	0.55014	0.579017	0.549331	0.571723	0.555492	0.555172	0.568026	0.568942	0.549288	0.551916	0.550938	0.557948	0.546076	0.562788	0.558923	0.559245	0.543013	0.54418	0.550576	0.545231	0.551307	0.548891	0.5312	0.538729	0.545245
	0.759409	0.454366	0.568428	0.557958	0.54504	0.542551	0.574164	0.557474	0.572494	0.548637	0.552429	0.560069	0.56054	0.553836	0.550428	0.577012	0.546566	0.557335	0.558315	0.563593	0.559666	0.555106	0.565671	0.562011	0.57104	0.572117	0.558571	0.564255	0.573487	0.557143	0.572317	0.552218	0.56079	0.576574	0.531244	0.568791	0.566427	0.560135	0.556505	0.553342	0.550899	0.540248	0.55508	0.53827	0.556822	0.526702	0.530199	0.534714	0.531532
	0.764287	0.456962	0.549776	0.545905	0.549494	0.554787	0.573532	0.571081	0.558519	0.560973	0.551481	0.562501	0.552255	0.5572	0.55849	0.560292	0.551748	0.558498	0.576255	0.572564	0.567592	0.556376	0.552396	0.57089	0.567425	0.568934	0.570515	0.566929	0.571516	0.578686	0.560466	0.559526	0.553313	0.569038	0.550694	0.556019	0.556247	0.554256	0.573898	0.531108	0.537978	0.554627	0.563737	0.542318	0.545327	0.539209	0.528955	0.540025	0.532115
	0.760153	0.442053	0.56156	0.57237	0.538654	0.541877	0.565828	0.565341	0.561882	0.563871	0.553701	0.550308	0.542055	0.55671	0.552247	0.569342	0.552714	0.568097	0.561273	0.56606	0.553187	0.557604	0.548453	0.566944	0.555554	0.543404	0.55851	0.566385	0.569294	0.55579	0.552113	0.577422	0.566867	0.560603	0.552595	0.567855	0.535944	0.559328	0.550891	0.556944	0.563535	0.549313	0.552014	0.54829	0.534441	0.522727	0.526829	0.525175	0.560525
	0.730982	0.444852	0.550492	0.563901	0.546035	0.544938	0.558547	0.552852	0.559336	0.560981	0.551698	0.566068	0.561878	0.554301	0.549756	0.549064	0.568722	0.580257	0.552717	0.555407	0.565782	0.561434	0.571121	0.553474	0.571609	0.559403	0.571496	0.568961	0.557186	0.559573	0.532816	0.5559	0.551079	0.554596	0.581518	0.573531	0.550244	0.556736	0.548685	0.526937	0.556169	0.536768	0.547476	0.564476	0.547518	0.527879	0.528051	0.548241	0.546975
	0.740342	0.448456	0.559233	0.563381	0.54992	0.558746	0.558387	0.554369	0.541874	0.57155	0.578502	0.554035	0.577227	0.544171	0.564745	0.576078	0.557917	0.568556	0.5513	0.562084	0.560462	0.570203	0.570314	0.548653	0.568026	0.574491	0.574218	0.551342	0.562391	0.543375	0.585031	0.565446	0.566731	0.543329	0.560617	0.536768	0.574912	0.530084	0.541096	0.545274	0.5237	0.528545	0.5293	0.538994	0.539386	0.558091	0.525099	0.527163	0.532477
	0.734715	0.44554	0.560051	0.552925	0.557469	0.548778	0.559113	0.551977	0.547916	0.550798	0.554646	0.557072	0.532133	0.559947	0.550611	0.549653	0.554333	0.56263	0.5558	0.568047	0.560092	0.554788	0.559777	0.566346	0.539647	0.570461	0.570558	0.564813	0.563596	0.565225	0.570459	0.552158	0.564344	0.548723	0.540363	0.548862	0.53963	0.555235	0.557854	0.533815	0.546799	0.539387	0.542439	0.554757	0.535889	0.53184	0.548802	0.544939	0.530467
	0.751611	0.45286	0.549587	0.55558	0.571007	0.545834	0.558838	0.55848	0.550145	0.55802	0.55812	0.571342	0.55592	0.554548	0.549958	0.539136	0.544222	0.558513	0.584725	0.570006	0.571352	0.581553	0.590836	0.574012	0.585243	0.565707	0.586707	0.567422	0.556051	0.570292	0.564334	0.568249	0.562192	0.558656	0.553278	0.55174	0.547483	0.51684	0.564747	0.560049	0.555488	0.53957	0.555734	0.551012	0.53492	0.539426	0.541699	0.535433	0.537817
	0.741369	0.426058	0.560479	0.562916	0.560282	0.557955	0.556249	0.568468	0.565729	0.561068	0.55318	0.554795	0.550572	0.564688	0.54904	0.546663	0.549884	0.5622	0.554138	0.566417	0.569092	0.562917	0.566368	0.558975	0.573541	0.5548	0.570692	0.574213	0.551747	0.55337	0.55569	0.565885	0.560307	0.561346	0.555071	0.556006	0.53593	0.546359	0.550354	0.547668	0.520015	0.534571	0.568445	0.538573	0.520148	0.534602	0.538674	0.540358	0.551244
	0.74181	0.451897	0.551818	0.555499	0.53436	0.549058	0.550637	0.546833	0.564878	0.552397	0.544492	0.555873	0.562231	0.556433	0.550818	0.551074	0.53972	0.562203	0.550019	0.569328	0.555982	0.562538	0.572644	0.566569	0.572389	0.553138	0.556648	0.561078	0.563366	0.548979	0.567976	0.560552	0.566296	0.534833	0.533122	0.552819	0.56746	0.527924	0.570426	0.545439	0.544962	0.533743	0.547479	0.523447	0.541107	0.53485	0.546707	0.547338	0.545258
	0.749604	0.453438	0.553146	0.551564	0.56083	0.560557	0.545889	0.555573	0.564486	0.559886	0.543427	0.553606	0.545573	0.562342	0.542911	0.53555	0.554351	0.548864	0.550819	0.556361	0.545981	0.554233	0.566033	0.54715	0.555195	0.550706	0.54259	0.546074	0.566412	0.544877	0.550396	0.552832	0.559096	0.561084	0.566306	0.541774	0.550404	0.547682	0.560278	0.545953	0.530128	0.553674	0.54822	0.537654	0.541442	0.537953	0.552867	0.54414	0.546928
	0.727564	0.444926	0.522824	0.549393	0.566927	0.54438	0.547651	0.531731	0.534867	0.53577	0.536902	0.558864	0.558568	0.526194	0.560097	0.542185	0.548678	0.552664	0.589098	0.568031	0.57122	0.559903	0.55872	0.531697	0.570574	0.55405	0.536842	0.542679	0.557741	0.564997	0.547783	0.561229	0.575028	0.547921	0.559415	0.557634	0.543276	0.537305	0.560368	0.554132	0.548559	0.546543	0.551096	0.5387	0.527015	0.51757	0.545973	0.52865	0.538813
	0.727868	0.441172	0.543878	0.531436	0.559605	0.546021	0.54274	0.548642	0.55482	0.562169	0.54421	0.534888	0.570181	0.552848	0.538124	0.536113	0.553129	0.561025	0.570163	0.553705	0.551286	0.557669	0.543123	0.555804	0.574998	0.558452	0.549462	0.557647	0.552663	0.555733	0.550165	0.558467	0.546492	0.565808	0.561581	0.545047	0.547454	0.534328	0.534862	0.565424	0.561968	0.541011	0.534372	0.534004	0.542444	0.544123	0.539784	0.530521	0.542762
	0.730502	0.439082	0.538397	0.540799	0.585153	0.542495	0.534421	0.553184	0.539681	0.531263	0.56753	0.53598	0.541467	0.548919	0.53699	0.552012	0.528313	0.556536	0.556525	0.568087	0.546388	0.564293	0.551075	0.556069	0.54381	0.550339	0.569889	0.567502	0.558455	0.550798	0.571168	0.55886	0.547057	0.559543	0.558471	0.54388	0.557126	0.546652	0.530802	0.548521	0.550569	0.528578	0.528411	0.535265	0.52231	0.524196	0.541398	0.550829	0.513679
	0.777826	0.454913	0.559213	0.591325	0.573064	0.581743	0.568672	0.5529	0.575599	0.558857	0.546602	0.560543	0.582655	0.5776	0.566099	0.575569	0.571995	0.566708	0.592076	0.583431	0.576028	0.582662	0.591227	0.584134	0.580445	0.574284	0.582331	0.589532	0.565795	0.556774	0.570306	0.55536	0.571688	0.564335	0.572044	0.570187	0.552941	0.564265	0.5616	0.561282	0.573195	0.571522	0.553997	0.542519	0.551147	0.562982	0.562529	0.53647	0.549243
	0.510221	0.303808	0.382013	0.375533	0.370223	0.38846	0.368352	0.35523	0.359735	0.373497	0.370476	0.341174	0.372741	0.352634	0.357043	0.362883	0.362341	0.382135	0.38014	0.392223	0.374262	0.372586	0.385547	0.378973	0.376941	0.383634	0.378438	0.371701	0.372054	0.361191	0.351123	0.363511	0.362816	0.352858	0.35221	0.360169	0.340458	0.366208	0.36054	0.362794	0.352853	0.340234	0.340709	0.34778	0.331061	0.344179	0.35277	0.351698	0.356386
	0	0	0	0	0	0	0	0	0	0	0	0	0	0	0	0	0	0	0	0	0	0	0	0	0	0	0	0	0	0	0	0	0	0	0	0	0	0	0	0	0	0	0	0	0	0	0	0	0
	0.844411	0.520577	0.645912	0.663571	0.672975	0.672782	0.651965	0.661587	0.657164	0.674514	0.666784	0.692543	0.696341	0.692051	0.69759	0.713341	0.685016	0.693212	0.700014	0.673748	0.674618	0.669069	0.665998	0.65739	0.664049	0.666678	0.675671	0.684551	0.670146	0.671501	0.651289	0.643786	0.666345	0.657137	0.6814	0.687057	0.667498	0.677002	0.673612	0.666007	0.682032	0.684676	0.650273	0.672438	0.659218	0.681334	0.677068	0.676309	0.668917
	0.740788	0.461651	0.579633	0.568847	0.566766	0.58554	0.586397	0.580017	0.569863	0.579463	0.57296	0.597211	0.584129	0.562766	0.557847	0.571126	0.576246	0.565586	0.558195	0.557586	0.567429	0.559202	0.55394	0.554151	0.558964	0.581603	0.563556	0.554874	0.558842	0.55439	0.555931	0.569245	0.546837	0.572168	0.57698	0.554484	0.572764	0.566171	0.568033	0.5566	0.558038	0.562757	0.565885	0.56025	0.563472	0.54864	0.545237	0.5506	0.549169
	0.737475	0.455579	0.56412	0.591027	0.572399	0.582303	0.556846	0.558209	0.567694	0.585867	0.560188	0.573797	0.565688	0.568392	0.545671	0.580634	0.584423	0.556405	0.561502	0.569209	0.545479	0.559007	0.552992	0.562271	0.552439	0.54431	0.56732	0.562483	0.550382	0.550332	0.553729	0.556753	0.552186	0.572595	0.561358	0.552797	0.549197	0.546325	0.571336	0.548733	0.523632	0.547149	0.550801	0.565554	0.568353	0.551371	0.548363	0.560479	0.570621
	0.723818	0.446013	0.56433	0.58711	0.547651	0.574375	0.564223	0.579667	0.581258	0.559424	0.58395	0.578297	0.575662	0.591721	0.571179	0.573387	0.556251	0.566797	0.563042	0.557671	0.570859	0.558481	0.559999	0.562772	0.569456	0.536878	0.555287	0.560493	0.569603	0.551852	0.551338	0.551116	0.547991	0.554588	0.554419	0.569361	0.55841	0.551385	0.548538	0.560659	0.543019	0.551307	0.565933	0.547315	0.530483	0.550849	0.555799	0.551244	0.523855
	0.720395	0.453427	0.549311	0.542821	0.565674	0.558406	0.551814	0.564469	0.556571	0.561934	0.584014	0.567936	0.582712	0.573101	0.57624	0.558084	0.549882	0.558836	0.555931	0.545546	0.55455	0.558977	0.561601	0.57543	0.566342	0.558321	0.569557	0.550678	0.556846	0.537631	0.554258	0.558424	0.579029	0.54705	0.533906	0.555581	0.549477	0.565539	0.543942	0.552554	0.554985	0.53727	0.549526	0.574587	0.550027	0.543752	0.573324	0.535793	0.551257
	0.737998	0.452223	0.552971	0.550248	0.564422	0.578796	0.562574	0.564504	0.561593	0.584937	0.565683	0.555921	0.549875	0.566631	0.561397	0.573077	0.571099	0.575133	0.560324	0.556303	0.533907	0.557753	0.558481	0.56525	0.546236	0.555113	0.552025	0.532479	0.531951	0.554705	0.577576	0.543113	0.536858	0.546517	0.55948	0.565495	0.556472	0.559	0.551118	0.550248	0.54	0.557914	0.549303	0.536963	0.518834	0.558574	0.544906	0.550867	0.534761
	0.737434	0.445842	0.546745	0.552456	0.560169	0.586477	0.5596	0.58688	0.568054	0.585488	0.573541	0.545495	0.548903	0.563238	0.553354	0.56936	0.570729	0.592101	0.54475	0.529593	0.574329	0.538806	0.55223	0.566874	0.567235	0.540155	0.530125	0.575067	0.556568	0.573438	0.562961	0.555588	0.535516	0.553228	0.55799	0.545759	0.544184	0.547259	0.540054	0.547855	0.560992	0.546153	0.537559	0.560255	0.543178	0.554717	0.52965	0.545988	0.522407
	0.713224	0.433612	0.568279	0.577112	0.583641	0.552409	0.564018	0.54165	0.564483	0.562944	0.554739	0.558241	0.550846	0.553498	0.555831	0.557702	0.551188	0.569501	0.539708	0.542105	0.557235	0.551759	0.555486	0.54706	0.560675	0.559013	0.561661	0.552962	0.542221	0.566524	0.569149	0.534449	0.554666	0.553279	0.558534	0.550125	0.530274	0.539911	0.554468	0.531071	0.539589	0.543288	0.563536	0.555473	0.544553	0.548071	0.5363	0.548171	0.538085
	0.720642	0.459612	0.547826	0.554265	0.559339	0.574322	0.566894	0.565182	0.573297	0.570243	0.56932	0.560757	0.571864	0.546498	0.552605	0.554335	0.57078	0.56042	0.540499	0.56711	0.556975	0.542423	0.545899	0.55447	0.557232	0.541719	0.556978	0.544503	0.554205	0.552833	0.533411	0.560847	0.559759	0.535995	0.557565	0.553062	0.548732	0.53577	0.539994	0.543729	0.545471	0.544493	0.556069	0.524807	0.54572	0.554265	0.550495	0.54167	0.543471
	0.723797	0.440968	0.567107	0.555433	0.546811	0.564794	0.552258	0.549052	0.564176	0.548854	0.565052	0.561441	0.589425	0.568955	0.54882	0.56515	0.554458	0.550149	0.550598	0.542471	0.554604	0.553693	0.545957	0.5425	0.559476	0.55457	0.549709	0.549881	0.564002	0.544103	0.531139	0.554918	0.561941	0.536387	0.552449	0.541905	0.554057	0.544799	0.548517	0.538862	0.546988	0.558323	0.558743	0.549392	0.53405	0.543072	0.543195	0.536907	0.553195
	0.728248	0.448909	0.55916	0.551583	0.56774	0.56148	0.561828	0.576099	0.557871	0.553847	0.568672	0.537253	0.579205	0.551753	0.550203	0.532379	0.550581	0.551504	0.545499	0.55517	0.538252	0.548324	0.545135	0.556312	0.55707	0.553056	0.566873	0.543261	0.558296	0.557726	0.543328	0.540085	0.539552	0.538893	0.560264	0.551423	0.540666	0.548715	0.543452	0.538351	0.535536	0.535151	0.547103	0.544424	0.549646	0.553116	0.534792	0.510254	0.547332
	0.710472	0.469239	0.551721	0.538079	0.553892	0.559402	0.54985	0.560991	0.55755	0.571627	0.553236	0.561867	0.556379	0.54939	0.589256	0.537807	0.550731	0.559837	0.53922	0.551239	0.545924	0.550959	0.537393	0.548659	0.539941	0.553143	0.533778	0.563771	0.556084	0.563007	0.557069	0.564222	0.562771	0.552167	0.544566	0.547026	0.528013	0.544454	0.55214	0.540227	0.539936	0.542071	0.545406	0.557457	0.53948	0.564596	0.550226	0.527445	0.526209
	0.736472	0.458192	0.5555	0.549721	0.563851	0.560194	0.558347	0.557228	0.552772	0.540564	0.559612	0.56642	0.559124	0.561307	0.538827	0.567424	0.545438	0.546583	0.557531	0.552245	0.55537	0.54928	0.536976	0.565525	0.534643	0.541426	0.551896	0.547284	0.537778	0.547804	0.549886	0.534913	0.540799	0.548999	0.541103	0.54157	0.546459	0.536857	0.538886	0.552864	0.557692	0.546907	0.549256	0.536632	0.532787	0.539554	0.534076	0.534706	0.543141
	0.72098	0.44096	0.57088	0.556761	0.529804	0.561122	0.5616	0.571896	0.550612	0.546235	0.572172	0.559764	0.550417	0.56807	0.566683	0.544105	0.557087	0.548315	0.534304	0.525144	0.521626	0.55411	0.550793	0.559933	0.565734	0.55602	0.545585	0.555046	0.545859	0.535749	0.549478	0.546243	0.544612	0.526922	0.543272	0.538095	0.538506	0.526593	0.536077	0.533175	0.525414	0.536985	0.533291	0.547201	0.547124	0.565436	0.532404	0.529626	0.53622
	0.730469	0.436583	0.561799	0.553577	0.551966	0.534048	0.545516	0.561753	0.550528	0.551502	0.553461	0.549641	0.579133	0.57222	0.547592	0.562039	0.556869	0.555794	0.542822	0.569477	0.541549	0.552094	0.543658	0.529978	0.550789	0.538949	0.554842	0.532381	0.526223	0.544223	0.541528	0.538439	0.531993	0.532712	0.557021	0.552044	0.531912	0.526878	0.540686	0.536492	0.542704	0.54332	0.546984	0.544907	0.535317	0.530641	0.537113	0.531611	0.517965
	0.694119	0.45623	0.559272	0.542867	0.567214	0.563358	0.561557	0.528186	0.558941	0.563002	0.559242	0.556251	0.5721	0.580523	0.553731	0.560962	0.542555	0.543324	0.551485	0.550062	0.549243	0.551253	0.543833	0.544395	0.558674	0.540375	0.54001	0.541059	0.547473	0.557914	0.532173	0.539419	0.562744	0.561139	0.538857	0.530487	0.5518	0.520806	0.537344	0.555669	0.537748	0.547586	0.527727	0.544051	0.536194	0.53368	0.555526	0.534473	0.526963
	0.7328	0.464015	0.556975	0.565985	0.557784	0.552458	0.556058	0.554451	0.551193	0.547031	0.542552	0.556112	0.552439	0.544229	0.53846	0.555948	0.546505	0.540184	0.520468	0.540528	0.541518	0.551184	0.547114	0.531072	0.553513	0.549057	0.541506	0.533336	0.534789	0.53176	0.53747	0.53133	0.558095	0.528539	0.540501	0.569504	0.540061	0.54175	0.534605	0.532846	0.53201	0.526509	0.528769	0.509711	0.526184	0.532321	0.533342	0.532085	0.536607
	0.70361	0.439924	0.560427	0.559638	0.542876	0.566677	0.560481	0.553783	0.566657	0.547118	0.560764	0.557877	0.539063	0.549889	0.542563	0.549363	0.549898	0.531786	0.542229	0.569656	0.565379	0.542746	0.532021	0.527756	0.547201	0.547752	0.550685	0.548906	0.533662	0.527476	0.531067	0.53661	0.532988	0.539372	0.544758	0.540563	0.512891	0.524777	0.535721	0.539121	0.524858	0.542235	0.526141	0.520173	0.511572	0.529125	0.530178	0.541001	0.517821
	0.706062	0.444107	0.543792	0.551222	0.552819	0.55752	0.558777	0.547958	0.54054	0.551004	0.554337	0.55771	0.559702	0.553182	0.54361	0.548532	0.554969	0.546217	0.540928	0.534668	0.532579	0.533923	0.534408	0.548009	0.550351	0.550069	0.548905	0.531199	0.530531	0.542968	0.531997	0.533528	0.535896	0.546314	0.533617	0.531787	0.525151	0.540546	0.530413	0.538372	0.530361	0.54017	0.516274	0.512294	0.551008	0.515768	0.506471	0.531297	0.517229
	0.693456	0.435877	0.535948	0.542974	0.55219	0.55361	0.551982	0.557792	0.53155	0.548988	0.543288	0.54241	0.554188	0.541568	0.558899	0.55558	0.557492	0.544244	0.534083	0.534209	0.531586	0.541085	0.540926	0.531927	0.54416	0.537669	0.545483	0.543471	0.533277	0.544887	0.548304	0.520348	0.5541	0.533684	0.513661	0.533553	0.518124	0.540224	0.541692	0.526866	0.536591	0.534129	0.524913	0.512852	0.534719	0.538597	0.515345	0.526833	0.523994
	0.70203	0.43415	0.531321	0.543161	0.546621	0.554165	0.559658	0.538846	0.555732	0.547831	0.543965	0.552434	0.566384	0.556807	0.551244	0.55512	0.528601	0.537385	0.52764	0.532398	0.531341	0.545645	0.540462	0.553644	0.537959	0.540822	0.533662	0.545926	0.529948	0.545028	0.52445	0.542622	0.52657	0.52547	0.56155	0.539231	0.528398	0.521365	0.516629	0.527098	0.533643	0.528126	0.532471	0.514809	0.531195	0.520794	0.52139	0.519133	0.513418
	0.705945	0.439669	0.539272	0.545046	0.5551	0.558569	0.552923	0.547141	0.536604	0.55068	0.547513	0.555369	0.54316	0.552344	0.55647	0.535176	0.527689	0.526979	0.537694	0.550926	0.54089	0.547901	0.548091	0.541801	0.533911	0.534301	0.530726	0.526911	0.528295	0.521034	0.521538	0.535918	0.528421	0.540511	0.528022	0.520488	0.527028	0.527613	0.529347	0.556042	0.537957	0.51927	0.529086	0.523746	0.528029	0.525826	0.527438	0.493886	0.522321
	0.694659	0.433846	0.541023	0.539175	0.539056	0.542795	0.532842	0.556144	0.550087	0.549571	0.526978	0.538368	0.544376	0.568117	0.545651	0.539294	0.548135	0.541217	0.525145	0.537467	0.51762	0.533408	0.528141	0.549203	0.515522	0.532106	0.526184	0.523071	0.533064	0.537206	0.521647	0.536747	0.526377	0.536656	0.534392	0.542639	0.526185	0.531211	0.522799	0.542223	0.537092	0.521211	0.517662	0.49903	0.531252	0.508405	0.512636	0.509898	0.529272
	0.68627	0.437643	0.559313	0.54732	0.55891	0.553872	0.554678	0.534395	0.532901	0.557518	0.569402	0.533934	0.530333	0.526904	0.552508	0.539424	0.527979	0.529063	0.521739	0.508662	0.536258	0.524999	0.522092	0.534789	0.532595	0.529532	0.544516	0.518745	0.531009	0.518989	0.520931	0.521736	0.525589	0.529048	0.530658	0.547487	0.521583	0.534813	0.536075	0.532688	0.525407	0.525762	0.529278	0.506021	0.523599	0.51516	0.527179	0.503008	0.512158
	0.695979	0.414684	0.539196	0.527018	0.544157	0.547715	0.548922	0.54725	0.550123	0.555006	0.548567	0.528731	0.542554	0.542933	0.53774	0.538775	0.551015	0.517722	0.506319	0.516421	0.534738	0.540642	0.523594	0.536841	0.537861	0.53651	0.553031	0.527324	0.531303	0.523431	0.5216	0.506061	0.536413	0.511064	0.532693	0.519139	0.512583	0.534251	0.525195	0.519073	0.505722	0.51565	0.540348	0.521621	0.529528	0.533559	0.513517	0.51495	0.508824
	0.701429	0.429673	0.556269	0.537021	0.522729	0.543332	0.543528	0.551587	0.537643	0.541186	0.526748	0.553459	0.532229	0.540573	0.525783	0.526787	0.551979	0.542408	0.537031	0.519061	0.511177	0.53476	0.50539	0.525242	0.496694	0.529485	0.515539	0.525473	0.502924	0.512258	0.529071	0.525452	0.510138	0.52059	0.534731	0.538778	0.518884	0.523406	0.511825	0.519526	0.513988	0.516611	0.50795	0.50239	0.522581	0.514618	0.515421	0.519278	0.511261
	0.687714	0.420157	0.527719	0.549097	0.561888	0.531385	0.520638	0.53949	0.532635	0.552125	0.561413	0.549418	0.527197	0.538982	0.523979	0.536219	0.534445	0.529419	0.540929	0.51799	0.531464	0.519599	0.513833	0.524526	0.532303	0.521939	0.512476	0.528708	0.515445	0.516477	0.52274	0.50513	0.503467	0.524936	0.522248	0.531879	0.50413	0.523918	0.512302	0.502412	0.527845	0.4996	0.509191	0.519583	0.501987	0.509753	0.520417	0.50727	0.518772
	0.70447	0.418317	0.535933	0.532827	0.55375	0.538969	0.540792	0.508058	0.538333	0.535494	0.536965	0.548778	0.528314	0.545761	0.544185	0.549645	0.532843	0.543237	0.525111	0.551355	0.525258	0.518523	0.520375	0.525369	0.523487	0.536056	0.510492	0.518065	0.527404	0.502502	0.534786	0.523438	0.529584	0.526969	0.506082	0.518717	0.527559	0.497658	0.502001	0.509289	0.513003	0.529955	0.517353	0.507215	0.510038	0.512487	0.503622	0.503673	0.506391
	0.690986	0.433857	0.540789	0.540672	0.527794	0.536759	0.541206	0.534815	0.548891	0.550122	0.518553	0.537172	0.503184	0.536133	0.539543	0.533708	0.525978	0.512759	0.513903	0.542859	0.516574	0.539786	0.524475	0.513881	0.524025	0.515752	0.51941	0.513369	0.533687	0.512783	0.533832	0.516744	0.531843	0.532674	0.519409	0.504755	0.5167	0.521042	0.504374	0.520412	0.523479	0.516571	0.525252	0.510451	0.508386	0.507611	0.507708	0.504354	0.496394
	0.689965	0.435982	0.523706	0.542578	0.521987	0.516518	0.525682	0.519809	0.541525	0.547521	0.523731	0.528687	0.517242	0.526471	0.512411	0.524948	0.527535	0.531933	0.521308	0.521268	0.511699	0.520633	0.52079	0.523871	0.530729	0.505142	0.518733	0.51551	0.517472	0.501291	0.520135	0.502275	0.522475	0.509112	0.515026	0.519173	0.500904	0.527314	0.525288	0.512553	0.507042	0.518255	0.515612	0.51217	0.510321	0.503931	0.497625	0.504399	0.488707
	0.693419	0.388895	0.535017	0.533675	0.52476	0.537245	0.533747	0.530443	0.541306	0.511582	0.517034	0.546484	0.5472	0.549064	0.508298	0.518834	0.528183	0.523209	0.503646	0.503744	0.511903	0.524935	0.505009	0.526301	0.510729	0.519068	0.502253	0.497386	0.511544	0.512837	0.514741	0.515001	0.50585	0.514604	0.502168	0.501491	0.501787	0.512398	0.500567	0.509042	0.502744	0.488416	0.50669	0.530846	0.513519	0.497856	0.50947	0.482174	0.48166
	0.665456	0.432413	0.540616	0.532472	0.541167	0.540242	0.528076	0.503858	0.528742	0.545071	0.538934	0.534864	0.510316	0.5379	0.537222	0.531831	0.528273	0.511962	0.528393	0.514823	0.52433	0.502216	0.511796	0.524849	0.52139	0.516464	0.507249	0.519088	0.492033	0.512791	0.499306	0.497812	0.515547	0.507046	0.507737	0.512381	0.516713	0.509438	0.525218	0.507088	0.472641	0.497369	0.494112	0.50007	0.493054	0.491442	0.503094	0.48262	0.483802
	0.691743	0.402386	0.520565	0.540692	0.533435	0.533039	0.510489	0.532893	0.508446	0.522138	0.545285	0.509194	0.541408	0.529629	0.524265	0.514066	0.516179	0.508084	0.487582	0.500793	0.508315	0.511067	0.508314	0.520331	0.529441	0.520311	0.501514	0.514228	0.533091	0.502633	0.519643	0.50638	0.510716	0.48765	0.507741	0.513182	0.50388	0.498726	0.515208	0.508225	0.509711	0.499371	0.490005	0.49825	0.496579	0.504672	0.508602	0.510234	0.505008
	0.667276	0.415569	0.534516	0.538754	0.527582	0.534596	0.530795	0.52482	0.509903	0.537265	0.516541	0.506597	0.522572	0.517817	0.521135	0.523443	0.519009	0.529334	0.515982	0.503969	0.498063	0.519324	0.520944	0.510594	0.523823	0.505224	0.49384	0.525126	0.516515	0.494578	0.499135	0.489698	0.522223	0.491711	0.51067	0.503306	0.498239	0.516451	0.509795	0.513228	0.508183	0.496167	0.491861	0.514154	0.508186	0.486714	0.497729	0.492217	0.510682
	0.676181	0.415102	0.514652	0.52565	0.531176	0.516899	0.522599	0.52308	0.526322	0.514563	0.528699	0.5215	0.532566	0.529688	0.51081	0.51991	0.519293	0.530833	0.511901	0.5062	0.514396	0.503975	0.526128	0.496766	0.510555	0.496188	0.508876	0.497341	0.516088	0.50381	0.483229	0.482556	0.486695	0.486985	0.512046	0.49505	0.513421	0.524921	0.52212	0.498276	0.510672	0.500911	0.514722	0.48768	0.501138	0.494697	0.485696	0.495886	0.503268
	0.688423	0.418673	0.517052	0.520791	0.524566	0.519309	0.499126	0.519936	0.530707	0.505481	0.508873	0.523072	0.506083	0.51877	0.519911	0.520858	0.521055	0.525331	0.515386	0.504832	0.508001	0.502386	0.512049	0.496704	0.518512	0.504117	0.508823	0.514969	0.513087	0.501601	0.502148	0.505621	0.502184	0.489636	0.503709	0.519738	0.502658	0.507103	0.491861	0.483989	0.505177	0.514033	0.484788	0.495927	0.49605	0.501346	0.489034	0.500646	0.515468
	0.677298	0.411363	0.512585	0.501854	0.517474	0.528512	0.504405	0.537609	0.505911	0.528086	0.505011	0.521544	0.511303	0.530287	0.511047	0.519184	0.518413	0.500609	0.503436	0.512394	0.507845	0.510577	0.497096	0.495239	0.500949	0.49388	0.498398	0.503499	0.512622	0.486363	0.50056	0.492932	0.49897	0.500252	0.496113	0.50139	0.509314	0.5023	0.497659	0.499518	0.501123	0.498115	0.475307	0.502905	0.510316	0.50709	0.502292	0.487497	0.507659
	0.651801	0.406929	0.521693	0.524603	0.518049	0.512772	0.517552	0.500968	0.541137	0.503584	0.503416	0.515723	0.507802	0.522247	0.536823	0.503757	0.513171	0.508655	0.498445	0.508377	0.521757	0.486479	0.522219	0.500585	0.502053	0.51374	0.500295	0.494509	0.50272	0.515078	0.505349	0.495778	0.490242	0.500682	0.499686	0.500207	0.502414	0.502029	0.483404	0.505885	0.485223	0.490432	0.484618	0.486147	0.493678	0.481364	0.486844	0.507747	0.51049
	0.650281	0.392658	0.499543	0.500773	0.514719	0.508611	0.513914	0.529451	0.524834	0.52653	0.525276	0.510738	0.5075	0.50365	0.512597	0.499532	0.523672	0.513134	0.492028	0.499366	0.514406	0.503479	0.498125	0.513275	0.488468	0.493414	0.497066	0.501693	0.503352	0.478544	0.491898	0.511006	0.48601	0.505693	0.502965	0.467668	0.512734	0.498795	0.497194	0.502099	0.502509	0.499946	0.488553	0.486543	0.491146	0.497736	0.495975	0.487016	0.495934
	0.652091	0.422167	0.506032	0.502288	0.516777	0.525029	0.514586	0.511726	0.51835	0.513266	0.526217	0.511299	0.515303	0.499997	0.5118	0.50306	0.519345	0.492378	0.486665	0.504114	0.492113	0.532318	0.509036	0.52213	0.481807	0.505082	0.504159	0.493408	0.507268	0.495115	0.484768	0.502218	0.50025	0.501148	0.493265	0.495873	0.500147	0.503106	0.496384	0.484669	0.48629	0.493017	0.491666	0.494718	0.489264	0.497015	0.505239	0.500231	0.494841
	0.65519	0.414628	0.513573	0.523385	0.516163	0.495004	0.506061	0.504536	0.492099	0.513885	0.514555	0.525566	0.501407	0.525014	0.507981	0.507812	0.502137	0.49323	0.49582	0.49171	0.494523	0.496077	0.494917	0.513472	0.488727	0.505985	0.507173	0.486975	0.484761	0.487381	0.487115	0.485768	0.500094	0.497529	0.500832	0.482972	0.501797	0.483387	0.484065	0.482191	0.475037	0.487541	0.471423	0.484756	0.490064	0.481178	0.489834	0.492941	0.499892
	0.669442	0.415895	0.50544	0.499936	0.520502	0.51129	0.514255	0.498542	0.512949	0.494972	0.511735	0.490675	0.497515	0.511615	0.52005	0.518119	0.471175	0.514098	0.494044	0.501122	0.49172	0.506529	0.482757	0.498624	0.481958	0.510935	0.482839	0.487815	0.490061	0.509866	0.470935	0.496371	0.499091	0.485657	0.509151	0.489504	0.490464	0.489597	0.467243	0.474176	0.484556	0.480412	0.479545	0.493648	0.470315	0.486824	0.489307	0.487782	0.518487
	0.660713	0.420239	0.504575	0.504985	0.519576	0.489458	0.5162	0.49825	0.507985	0.521311	0.497294	0.491767	0.510643	0.498886	0.515841	0.506666	0.506829	0.509253	0.476883	0.491921	0.493068	0.482369	0.521381	0.515568	0.482082	0.503047	0.490456	0.499177	0.4862	0.490803	0.479432	0.486999	0.492046	0.469976	0.484905	0.495944	0.470383	0.502444	0.487407	0.482173	0.471779	0.475829	0.492821	0.485079	0.484128	0.4776	0.49487	0.490869	0.497816
	0.667287	0.394358	0.500373	0.49397	0.49632	0.502791	0.499471	0.503795	0.483944	0.515791	0.503599	0.487464	0.516218	0.516938	0.500456	0.514133	0.518504	0.498216	0.490459	0.505525	0.498807	0.489553	0.492127	0.496984	0.495707	0.492868	0.485399	0.496153	0.494319	0.486337	0.489101	0.476939	0.506662	0.474242	0.491992	0.495191	0.489258	0.479848	0.489923	0.479853	0.481684	0.499139	0.483965	0.493005	0.479596	0.489503	0.494022	0.495542	0.493911
	0.659021	0.379345	0.503615	0.495391	0.495258	0.490989	0.486874	0.511729	0.498747	0.491009	0.510899	0.521873	0.503196	0.502381	0.502028	0.499226	0.493054	0.482809	0.493398	0.485958	0.473578	0.483077	0.502627	0.505841	0.502322	0.487773	0.487045	0.488044	0.482551	0.490735	0.482499	0.487537	0.480053	0.494424	0.473711	0.491052	0.487137	0.488125	0.478869	0.490331	0.476182	0.491746	0.480098	0.484799	0.48465	0.485877	0.483418	0.48872	0.500463
	0.655081	0.392365	0.493648	0.484541	0.496109	0.49855	0.496578	0.508255	0.499551	0.486403	0.507989	0.504647	0.486113	0.476346	0.494214	0.491479	0.503188	0.48474	0.48024	0.495097	0.488542	0.481515	0.48603	0.480633	0.486459	0.496877	0.481327	0.486457	0.481424	0.482419	0.48006	0.481944	0.474307	0.50061	0.47461	0.483528	0.497748	0.460491	0.484293	0.467596	0.492131	0.47105	0.482176	0.480545	0.492629	0.472875	0.476741	0.491519	0.488301
	0.65357	0.378112	0.488982	0.486715	0.477741	0.489272	0.487283	0.497481	0.500823	0.502724	0.50674	0.488453	0.504147	0.49685	0.499343	0.509486	0.500203	0.491372	0.48645	0.47186	0.481748	0.475544	0.489859	0.495537	0.480344	0.479167	0.481396	0.477764	0.489407	0.493947	0.493728	0.475814	0.47684	0.488753	0.475734	0.476447	0.48549	0.477151	0.465354	0.469392	0.482386	0.473235	0.472332	0.479386	0.478139	0.485495	0.482606	0.482819	0.49565
	0.646552	0.39855	0.511386	0.500555	0.495535	0.51055	0.502193	0.494394	0.510738	0.496412	0.474928	0.494533	0.471534	0.502002	0.5158	0.523033	0.497159	0.497367	0.482425	0.492558	0.470269	0.484462	0.483007	0.489303	0.479186	0.483161	0.479807	0.481267	0.478643	0.489021	0.480113	0.477304	0.478112	0.472354	0.491083	0.498747	0.475124	0.491044	0.470423	0.462106	0.485972	0.466225	0.477502	0.477754	0.48603	0.489004	0.487717	0.5007	0.480978
	0.628319	0.417629	0.468275	0.496603	0.476572	0.500647	0.477115	0.496463	0.502159	0.506073	0.501477	0.50411	0.509708	0.489363	0.490483	0.479583	0.50686	0.492405	0.471441	0.473833	0.485812	0.488972	0.483592	0.490371	0.467301	0.477035	0.492075	0.488822	0.475312	0.481713	0.475601	0.489874	0.475981	0.490216	0.464243	0.472724	0.474606	0.465156	0.477735	0.4841	0.479105	0.466102	0.478	0.456056	0.478417	0.501251	0.499842	0.494235	0.459989
	0.634973	0.407631	0.496279	0.501194	0.50042	0.503942	0.483445	0.496997	0.492648	0.462794	0.507029	0.476162	0.490228	0.480182	0.502124	0.475939	0.489588	0.480272	0.488091	0.508041	0.478489	0.472476	0.461827	0.475336	0.487957	0.468893	0.46846	0.483742	0.495251	0.484472	0.462541	0.485796	0.463848	0.473014	0.469477	0.484599	0.489002	0.473157	0.467764	0.479815	0.481293	0.471247	0.477638	0.479008	0.473243	0.450202	0.465325	0.507631	0.492893
	0.628657	0.395952	0.482406	0.478038	0.495089	0.485502	0.474512	0.479175	0.488222	0.504043	0.487051	0.477537	0.486999	0.498154	0.503187	0.50012	0.492859	0.488818	0.464752	0.489683	0.472154	0.483695	0.497773	0.475947	0.482611	0.478139	0.477396	0.472556	0.467494	0.475257	0.471846	0.457424	0.451904	0.487364	0.472368	0.475206	0.466278	0.473915	0.490071	0.457505	0.487241	0.461785	0.479231	0.465736	0.48753	0.498636	0.495712	0.504302	0.487534
	0.623003	0.391787	0.491005	0.487679	0.486609	0.472953	0.475973	0.498253	0.490553	0.491372	0.485343	0.494337	0.498626	0.488469	0.479675	0.488948	0.475146	0.486533	0.46496	0.469133	0.479988	0.48323	0.491685	0.467814	0.473544	0.472037	0.47174	0.473099	0.463834	0.475225	0.485536	0.476998	0.456534	0.472826	0.463789	0.469602	0.473577	0.457194	0.458285	0.468543	0.44786	0.463268	0.478815	0.468442	0.485985	0.475598	0.487602	0.488958	0.50702
	0.631608	0.370645	0.494786	0.481816	0.48136	0.469545	0.472569	0.514285	0.481831	0.496161	0.486471	0.489497	0.47401	0.483973	0.492651	0.488701	0.49371	0.468551	0.485855	0.459145	0.471887	0.484455	0.487357	0.487489	0.480677	0.481452	0.470064	0.48866	0.463388	0.481848	0.462377	0.490135	0.465418	0.457176	0.473636	0.459058	0.460977	0.474075	0.476443	0.464165	0.467161	0.458486	0.467806	0.475476	0.480458	0.487893	0.491235	0.485927	0.491164
	0.644957	0.401347	0.490003	0.494669	0.47117	0.469707	0.487176	0.504341	0.481963	0.468056	0.469311	0.475284	0.483808	0.488833	0.482114	0.48094	0.48214	0.483432	0.487183	0.465673	0.459489	0.45795	0.464107	0.461702	0.464569	0.477876	0.464087	0.476818	0.466491	0.478072	0.484572	0.494767	0.467703	0.4731	0.467992	0.46379	0.472846	0.478023	0.453808	0.457199	0.467257	0.464112	0.475709	0.473146	0.465696	0.486797	0.48637	0.470542	0.494608
	0.626821	0.39163	0.498458	0.473448	0.47473	0.486265	0.477768	0.463258	0.491516	0.451647	0.497945	0.485822	0.470461	0.475439	0.484794	0.482474	0.478986	0.482559	0.475721	0.450855	0.477551	0.464068	0.483414	0.467633	0.474208	0.483376	0.468531	0.477674	0.464637	0.477918	0.465593	0.47139	0.466976	0.463773	0.454067	0.455498	0.479088	0.465936	0.476843	0.449592	0.455283	0.460219	0.500004	0.478111	0.479955	0.465933	0.476403	0.480311	0.489646
	0.639381	0.393701	0.485743	0.477559	0.476634	0.474974	0.472413	0.482929	0.47536	0.503351	0.498784	0.468931	0.476749	0.464606	0.478425	0.476	0.476022	0.501343	0.47618	0.467074	0.468987	0.465202	0.468747	0.479393	0.486036	0.482124	0.46912	0.436967	0.464382	0.466008	0.459864	0.456239	0.472737	0.46672	0.471725	0.470337	0.492497	0.453859	0.469971	0.463861	0.460663	0.463459	0.466541	0.472211	0.461933	0.479973	0.483189	0.479397	0.484599
	0.627703	0.381021	0.481954	0.474905	0.490879	0.480524	0.464532	0.488646	0.48214	0.480273	0.470851	0.484307	0.478655	0.481735	0.48496	0.458645	0.478427	0.473027	0.438565	0.46563	0.468545	0.471269	0.470604	0.453271	0.476375	0.465329	0.458509	0.454809	0.464883	0.458393	0.451489	0.46179	0.4483	0.468191	0.443787	0.465825	0.459975	0.459625	0.454636	0.464992	0.460097	0.491324	0.463431	0.486848	0.468732	0.478163	0.475928	0.48833	0.478903
	0.617734	0.374787	0.481229	0.489357	0.478728	0.480146	0.475021	0.476786	0.468204	0.48432	0.471638	0.482676	0.475427	0.478841	0.47627	0.45435	0.456522	0.461475	0.473663	0.457858	0.464556	0.464513	0.466907	0.46469	0.466507	0.465188	0.451903	0.463813	0.453518	0.467821	0.475027	0.456478	0.4499	0.453516	0.471214	0.457423	0.473996	0.455274	0.45613	0.457542	0.456736	0.472814	0.464954	0.473771	0.463429	0.482824	0.485732	0.482144	0.490252
	0.60274	0.386152	0.472154	0.470486	0.456449	0.483139	0.482043	0.491404	0.472931	0.477864	0.480605	0.473903	0.480737	0.481365	0.469587	0.467999	0.486605	0.446533	0.465821	0.464283	0.455802	0.441095	0.467412	0.474966	0.463449	0.471678	0.462135	0.46606	0.467785	0.462815	0.450448	0.458874	0.471991	0.458137	0.477031	0.46438	0.460431	0.457863	0.460007	0.463735	0.450154	0.473353	0.471969	0.471533	0.48417	0.477892	0.487484	0.486239	0.488869
	0.608747	0.375681	0.469945	0.479291	0.455339	0.478315	0.472994	0.480227	0.46074	0.450463	0.465877	0.465908	0.482044	0.463647	0.475737	0.466932	0.453915	0.473794	0.453235	0.463221	0.470763	0.489081	0.470038	0.449816	0.447777	0.448184	0.465711	0.446387	0.452045	0.453912	0.453802	0.449554	0.4572	0.469397	0.45498	0.464284	0.446138	0.447922	0.445245	0.453888	0.465278	0.476505	0.456981	0.479206	0.492943	0.481619	0.487792	0.464305	0.497328
	0.597442	0.387663	0.469915	0.47363	0.464766	0.458643	0.474094	0.467927	0.473668	0.486259	0.467399	0.488666	0.480618	0.463784	0.463135	0.452903	0.466519	0.449852	0.463074	0.445057	0.464115	0.457585	0.461945	0.463742	0.435464	0.464537	0.452928	0.458345	0.461558	0.462061	0.457041	0.451129	0.45133	0.449088	0.446334	0.456891	0.450883	0.443416	0.461085	0.460217	0.459823	0.476714	0.470824	0.458848	0.477599	0.458925	0.478196	0.484541	0.476436
	0.622863	0.36876	0.464052	0.467775	0.470915	0.46878	0.456456	0.452082	0.454629	0.472931	0.47888	0.485947	0.449607	0.476259	0.458863	0.467432	0.462466	0.455652	0.452925	0.451209	0.459814	0.451383	0.458753	0.45783	0.467953	0.465989	0.439865	0.462634	0.464238	0.467986	0.440104	0.438074	0.453446	0.443057	0.461146	0.434098	0.441636	0.449426	0.456993	0.472392	0.451409	0.459962	0.465336	0.489534	0.481089	0.460561	0.475376	0.478341	0.480919
	0.604183	0.368641	0.480237	0.463274	0.460698	0.467585	0.467105	0.471429	0.470993	0.479674	0.459991	0.473208	0.469093	0.472358	0.452752	0.458634	0.468386	0.47374	0.444394	0.452548	0.455508	0.468358	0.449602	0.452403	0.462695	0.465419	0.445711	0.461253	0.441887	0.450343	0.454779	0.442657	0.440943	0.455643	0.438888	0.462633	0.440369	0.461953	0.461911	0.463451	0.464973	0.457885	0.461874	0.481897	0.464822	0.486394	0.481867	0.476388	0.498117
	0.767103	0.356396	0.557857	0.600636	0.633856	0.617868	0.587816	0.592735	0.598246	0.613422	0.59764	0.585183	0.596865	0.601468	0.606587	0.581417	0.582282	0.547347	0.551627	0.602585	0.579753	0.592158	0.613908	0.597845	0.584873	0.574593	0.579248	0.580771	0.585714	0.600373	0.570768	0.578154	0.583522	0.545268	0.555382	0.587494	0.588654	0.589347	0.603227	0.595078	0.604622	0.60359	0.622377	0.614032	0.617231	0.626953	0.610288	0.620317	0.647979
	0.287442	0.297749	0.370226	0.399144	0.383213	0.358012	0.36417	0.358325	0.355315	0.369589	0.369953	0.376412	0.374406	0.368649	0.384575	0.391352	0.328381	0.292017	0.374431	0.372003	0.369197	0.362309	0.367505	0.375276	0.360615	0.357628	0.355949	0.365376	0.360294	0.360298	0.358842	0.380602	0.333086	0.299844	0.363178	0.355554	0.361794	0.35842	0.374083	0.387	0.372305	0.36681	0.370281	0.376713	0.388346	0.384642	0.383863	0.37504	0.356933
[truncated: 145 more columns]

## Sheet: panel c
	R	M
time delay	I(t)/I0	I(t)/I0
-1	0.981275	0.999086
-0.9	1.01105	1.00212
-0.8	0.996772	0.998874
-0.7	0.984164	1.00489
-0.6	0.994291	1.00092
-0.5	1.00766	1.00437
-0.4	0.998928	1.00733
-0.3	0.996908	1.00377
-0.2	1.0552	1.00601
-0.1	1.06513	1.00002
-2e-14	1.14916	1.01542
0.1	1.10102	1.01024
0.2	0.973231	1.01784
0.3	0.874335	1.00967
0.4	0.841009	1.00669
0.5	0.917676	1.01148
0.6	0.906695	1.0096
0.7	0.905377	1.02825
0.8	0.890654	1.01332
0.9	0.86775	1.02145
1	0.842274	1.0147
1.1	0.858003	1.01763
1.2	0.871128	1.02609
1.3	0.86593	1.02538
1.4	0.846997	1.01094
1.5	0.822791	1.01213
1.6	0.84553	1.02547
1.7	0.801869	1.02128
1.8	0.835135	1.0273
1.9	0.821606	1.02262
2	0.827241	1.02636
2.1	0.82882	1.03195
2.2	0.808818	1.02929
2.3	0.829332	1.02887
2.4	0.8143	1.02434
2.5	0.82147	1.03585
2.6	0.800522	1.02088
2.7	0.826515	1.03466
2.8	0.791522	1.02924
2.9	0.829237	1.03133
3	0.803958	1.03671
3.1	0.788833	1.02833
