# Supplementary material for: Quenched lattice fluctuations in optically driven SrTiO3
Source: Nat Mater. 2024 Feb 1;23(3):363–8. doi: 10.1038/s41563-023-01791-y (PMC10917662; doi:10.1038/s41563-023-01791-y)
Supplement: Supplementary file 5 — Phonon dispersion data plotted in Fig. 3a, and potential-energy data plotted in Fig. 3b,c. [file 41563_2023_1791_MOESM5_ESM.xlsx]

## Sheet: panel a
q=0 -R	nph	1	2	3	4	5	6	7	8	9	10	11	12	13	14	15
q=0.5 G	q	f (THz)	f (THz)	f (THz)	f (THz)	f (THz)	f (THz)	f (THz)	f (THz)	f (THz)	f (THz)	f (THz)	f (THz)	f (THz)	f (THz)	f (THz)
q=1 +R	0	-2.27381	-2.27381	-2.27381	3.91603	3.91603	3.91603	12.803	12.803	12.803	12.9173	12.9173	12.9173	14.2076	14.2076	24.9164
	0.00251172	-2.27279	-2.2724	-2.2724	3.91582	3.91594	3.91594	12.7995	12.8019	12.8019	12.9177	12.9177	12.9207	14.2079	14.2079	24.9164
	0.00502568	-2.26972	-2.26815	-2.26815	3.91521	3.91569	3.91569	12.7899	12.7987	12.7987	12.9187	12.9187	12.9297	14.2088	14.2088	24.9162
	0.00753739	-2.2646	-2.26107	-2.26107	3.91419	3.91528	3.91528	12.7761	12.7935	12.7935	12.9203	12.9203	12.9425	14.2103	14.2103	24.916
	0.0100514	-2.25742	-2.25112	-2.25112	3.91277	3.9147	3.9147	12.7598	12.7865	12.7865	12.9223	12.9223	12.9575	14.2124	14.2124	24.9157
	0.0125631	-2.24815	-2.23829	-2.23829	3.91094	3.91396	3.91396	12.7418	12.7779	12.7779	12.9244	12.9244	12.9737	14.2152	14.2152	24.9153
	0.0150748	-2.23679	-2.22255	-2.22255	3.90871	3.91305	3.91305	12.7228	12.7678	12.7678	12.9266	12.9266	12.9907	14.2185	14.2185	24.9149
	0.0175888	-2.2233	-2.20384	-2.20384	3.90608	3.91197	3.91197	12.703	12.7565	12.7565	12.9286	12.9286	13.008	14.2224	14.2224	24.9143
	0.0201005	-2.20765	-2.18212	-2.18212	3.90306	3.91073	3.91073	12.6826	12.744	12.744	12.9303	12.9303	13.0256	14.2269	14.2269	24.9137
	0.0226122	-2.1898	-2.15733	-2.15733	3.89964	3.90933	3.90933	12.6616	12.7305	12.7305	12.9318	12.9318	13.0432	14.2319	14.2319	24.9129
	0.0251261	-2.16972	-2.12938	-2.12938	3.89583	3.90776	3.90776	12.6403	12.7159	12.7159	12.9328	12.9328	13.0609	14.2376	14.2376	24.9121
	0.0276379	-2.14734	-2.09819	-2.09819	3.89165	3.90603	3.90603	12.6185	12.7004	12.7004	12.9334	12.9334	13.0787	14.2437	14.2437	24.9112
	0.0301518	-2.12261	-2.06366	-2.06366	3.88708	3.90414	3.90414	12.5964	12.684	12.684	12.9335	12.9335	13.0963	14.2504	14.2504	24.9102
	0.0326635	-2.09545	-2.02565	-2.02565	3.88213	3.90209	3.90209	12.5739	12.6667	12.6667	12.9331	12.9331	13.114	14.2576	14.2576	24.9091
	0.0351753	-2.0658	-1.98401	-1.98401	3.87682	3.89987	3.89987	12.5511	12.6486	12.6486	12.9322	12.9322	13.1315	14.2654	14.2654	24.908
	0.0376892	-2.03354	-1.93857	-1.93857	3.87115	3.89749	3.89749	12.5279	12.6296	12.6296	12.9308	12.9308	13.149	14.2736	14.2736	24.9067
	0.0402009	-1.99858	-1.88911	-1.88911	3.86512	3.89495	3.89495	12.5044	12.6099	12.6099	12.9288	12.9288	13.1664	14.2823	14.2823	24.9053
	0.0427127	-1.96079	-1.83535	-1.83535	3.85874	3.89225	3.89225	12.4806	12.5894	12.5894	12.9263	12.9263	13.1837	14.2915	14.2915	24.9039
	0.0452266	-1.92002	-1.77699	-1.77699	3.85203	3.88939	3.88939	12.4564	12.5681	12.5681	12.9233	12.9233	13.2009	14.3011	14.3011	24.9023
	0.0477383	-1.8761	-1.71363	-1.71363	3.84498	3.88638	3.88638	12.4319	12.5461	12.5461	12.9197	12.9197	13.218	14.3111	14.3111	24.9006
	0.05025	-1.82883	-1.64477	-1.64477	3.83761	3.8832	3.8832	12.4071	12.5234	12.5234	12.9156	12.9156	13.235	14.3216	14.3216	24.8989
	0.052764	-1.77797	-1.56977	-1.56977	3.82992	3.87987	3.87987	12.3819	12.4999	12.4999	12.911	12.911	13.2518	14.3325	14.3325	24.897
	0.0552757	-1.72322	-1.4878	-1.4878	3.82192	3.87638	3.87638	12.3564	12.4757	12.4757	12.9058	12.9058	13.2686	14.3438	14.3438	24.8951
	0.0577897	-1.66424	-1.39774	-1.39774	3.81363	3.87274	3.87274	12.3306	12.4508	12.4508	12.9001	12.9001	13.2853	14.3554	14.3554	24.893
	0.0603014	-1.60058	-1.29803	-1.29803	3.80505	3.86895	3.86895	12.3043	12.4252	12.4252	12.8938	12.8938	13.3019	14.3674	14.3674	24.8908
	0.0628131	-1.5317	-1.18636	-1.18636	3.7962	3.865	3.865	12.2777	12.3989	12.3989	12.8871	12.8871	13.3183	14.3798	14.3798	24.8885
	0.0653271	-1.4569	-1.0591	-1.0591	3.78708	3.8609	3.8609	12.2508	12.3719	12.3719	12.8798	12.8798	13.3347	14.3925	14.3925	24.8861
	0.0678388	-1.37525	-0.909931	-0.909931	3.7777	3.85665	3.85665	12.2234	12.3443	12.3443	12.872	12.872	13.3509	14.4055	14.4055	24.8836
	0.0703528	-1.2855	-0.725667	-0.725667	3.76808	3.85225	3.85225	12.1957	12.316	12.316	12.8637	12.8637	13.367	14.4188	14.4188	24.881
	0.0728645	-1.18586	-0.46679	-0.46679	3.75822	3.8477	3.8477	12.1676	12.287	12.287	12.8548	12.8548	13.383	14.4324	14.4324	24.8782
	0.0753762	-1.07363	0.312705	0.312705	3.74815	3.843	3.843	12.1391	12.2574	12.2574	12.8455	12.8455	13.3989	14.4463	14.4463	24.8753
	0.0778902	-0.944408	0.648145	0.648145	3.73787	3.83817	3.83817	12.1102	12.2271	12.2271	12.8357	12.8357	13.4147	14.4604	14.4604	24.8723
	0.0804019	-0.789983	0.865264	0.865264	3.72739	3.83318	3.83318	12.0809	12.1962	12.1962	12.8253	12.8253	13.4304	14.4748	14.4748	24.8692
	0.0829136	-0.591025	1.04077	1.04077	3.71672	3.82805	3.82805	12.0511	12.1647	12.1647	12.8145	12.8145	13.4459	14.4895	14.4895	24.8659
	0.0854276	-0.260302	1.19301	1.19301	3.70589	3.82279	3.82279	12.021	12.1325	12.1325	12.8032	12.8032	13.4613	14.5043	14.5043	24.8626
	0.0879393	0.469519	1.32988	1.32988	3.6949	3.81738	3.81738	11.9904	12.0998	12.0998	12.7914	12.7914	13.4766	14.5194	14.5194	24.859
	0.0904532	0.71775	1.45559	1.45559	3.68376	3.81184	3.81184	11.9593	12.0664	12.0664	12.779	12.779	13.4918	14.5347	14.5347	24.8554
	0.0929649	0.903464	1.57269	1.57269	3.67249	3.80616	3.80616	11.9279	12.0325	12.0325	12.7662	12.7662	13.5069	14.5501	14.5501	24.8516
	0.0954767	1.05998	1.68289	1.68289	3.66111	3.80035	3.80035	11.8959	11.9979	11.9979	12.753	12.753	13.5218	14.5658	14.5658	24.8476
	0.0979906	1.19872	1.78736	1.78736	3.64962	3.79441	3.79441	11.8636	11.9628	11.9628	12.7392	12.7392	13.5367	14.5816	14.5816	24.8435
	0.100502	1.32523	1.88694	1.88694	3.63804	3.78835	3.78835	11.8307	11.9271	11.9271	12.7249	12.7249	13.5514	14.5975	14.5975	24.8393
	0.103014	1.44267	1.98229	1.98229	3.62638	3.78216	3.78216	11.7974	11.8909	11.8909	12.7102	12.7102	13.5659	14.6136	14.6136	24.8349
	0.105528	1.55306	2.07389	2.07389	3.61467	3.77586	3.77586	11.7636	11.8541	11.8541	12.695	12.695	13.5804	14.6299	14.6299	24.8303
	0.10804	1.65775	2.16214	2.16214	3.60291	3.76944	3.76944	11.7294	11.8167	11.8167	12.6793	12.6793	13.5947	14.6462	14.6462	24.8256
	0.110554	1.75773	2.24735	2.24735	3.59112	3.76292	3.76292	11.6946	11.7788	11.7788	12.6631	12.6631	13.6088	14.6627	14.6627	24.8207
	0.113065	1.85371	2.32976	2.32976	3.57931	3.75629	3.75629	11.6594	11.7404	11.7404	12.6464	12.6464	13.6229	14.6793	14.6793	24.8156
	0.115577	1.94624	2.40959	2.40959	3.56749	3.74958	3.74958	11.6236	11.7015	11.7015	12.6293	12.6293	13.6368	14.6959	14.6959	24.8104
	0.118091	2.03576	2.48701	2.48701	3.55569	3.74277	3.74277	11.5874	11.662	11.662	12.6117	12.6117	13.6505	14.7126	14.7126	24.8049
	0.120603	2.12261	2.56215	2.56215	3.54391	3.7359	3.7359	11.5506	11.6221	11.6221	12.5936	12.5936	13.6641	14.7295	14.7295	24.7993
	0.123117	2.20707	2.63513	2.63513	3.53218	3.72897	3.72897	11.5134	11.5816	11.5816	12.575	12.575	13.6776	14.7463	14.7463	24.7936
	0.125628	2.28936	2.70604	2.70604	3.52049	3.722	3.722	11.4756	11.5407	11.5407	12.5559	12.5559	13.6909	14.7632	14.7632	24.7876
	0.12814	2.36969	2.77495	2.77495	3.50888	3.71502	3.71502	11.4373	11.4993	11.4993	12.5364	12.5364	13.7041	14.7802	14.7802	24.7814
	0.130654	2.44821	2.84192	2.84192	3.49736	3.70806	3.70806	11.3985	11.4575	11.4575	12.5164	12.5164	13.7172	14.7972	14.7972	24.775
	0.133166	2.52507	2.90699	2.90699	3.48593	3.70115	3.70115	11.3591	11.4152	11.4152	12.4958	12.4958	13.73	14.8142	14.8142	24.7685
	0.135678	2.60037	2.97015	2.97015	3.47462	3.69435	3.69435	11.3192	11.3724	11.3724	12.4748	12.4748	13.7428	14.8313	14.8313	24.7617
	0.138192	2.67422	3.0314	3.0314	3.46343	3.68773	3.68773	11.2788	11.3293	11.3293	12.4534	12.4534	13.7553	14.8483	14.8483	24.7547
	0.140703	2.74671	3.09069	3.09069	3.45238	3.68139	3.68139	11.2379	11.2857	11.2857	12.4314	12.4314	13.7677	14.8654	14.8654	24.7475
	0.143215	2.81792	3.14792	3.14792	3.4415	3.67548	3.67548	11.1964	11.2417	11.2417	12.4089	12.4089	13.78	14.8824	14.8824	24.74
	0.145729	2.88791	3.20292	3.20292	3.43078	3.67021	3.67021	11.1543	11.1973	11.1973	12.3859	12.3859	13.792	14.8995	14.8995	24.7324
	0.148241	2.95675	3.25542	3.25542	3.42024	3.66589	3.66589	11.1118	11.1525	11.1525	12.3625	12.3625	13.804	14.9165	14.9165	24.7245
	0.150755	3.02449	3.30497	3.30497	3.4099	3.66301	3.66301	11.0686	11.1073	11.1073	12.3385	12.3385	13.8157	14.9335	14.9335	24.7163
	0.153266	3.09117	3.35087	3.35087	3.39977	3.66228	3.66228	11.025	11.0617	11.0617	12.314	12.314	13.8272	14.9505	14.9505	24.7079
	0.155778	3.15685	3.38986	3.39208	3.39208	3.66478	3.66478	10.9808	11.0158	11.0158	12.2891	12.2891	13.8386	14.9674	14.9674	24.6993
	0.158292	3.22156	3.38019	3.42716	3.42716	3.67198	3.67198	10.936	10.9696	10.9696	12.2636	12.2636	13.8498	14.9843	14.9843	24.6904
	0.160804	3.28534	3.37077	3.45463	3.45463	3.68538	3.68538	10.8907	10.9229	10.9229	12.2376	12.2376	13.8608	15.0011	15.0011	24.6813
	0.163315	3.34821	3.3616	3.47366	3.47366	3.70584	3.70584	10.8448	10.876	10.876	12.2111	12.2111	13.8717	15.0179	15.0179	24.6718
	0.165829	3.35271	3.41021	3.48479	3.48479	3.73284	3.73284	10.7984	10.8287	10.8287	12.1841	12.1841	13.8823	15.0346	15.0346	24.6622
	0.168341	3.3441	3.47137	3.4896	3.4896	3.76481	3.76481	10.7514	10.7812	10.7812	12.1565	12.1565	13.8928	15.0513	15.0513	24.6522
	0.170855	3.33579	3.48985	3.48985	3.5317	3.8	3.8	10.7039	10.7333	10.7333	12.1285	12.1285	13.903	15.0679	15.0679	24.6419
	0.173367	3.32778	3.48697	3.48697	3.59124	3.83703	3.83703	10.6558	10.6851	10.6851	12.0999	12.0999	13.913	15.0844	15.0844	24.6314
	0.175879	3.32009	3.48191	3.48191	3.64999	3.87494	3.87494	10.6072	10.6366	10.6366	12.0707	12.0707	13.9229	15.1008	15.1008	24.6206
	0.178393	3.31272	3.47532	3.47532	3.70799	3.9131	3.9131	10.5581	10.5879	10.5879	12.041	12.041	13.9325	15.1172	15.1172	24.6094
	0.180904	3.30568	3.4676	3.4676	3.76525	3.95113	3.95113	10.5084	10.5389	10.5389	12.0108	12.0108	13.9419	15.1334	15.1334	24.598
	0.183418	3.29899	3.45903	3.45903	3.82179	3.98875	3.98875	10.4581	10.4896	10.4896	11.9801	11.9801	13.9511	15.1496	15.1496	24.5862
	0.18593	3.29265	3.44979	3.44979	3.87761	4.02581	4.02581	10.4073	10.44	10.44	11.9487	11.9487	13.9601	15.1657	15.1657	24.5742
	0.188442	3.28667	3.44001	3.44001	3.93274	4.06219	4.06219	10.356	10.3902	10.3902	11.9169	11.9169	13.9688	15.1817	15.1817	24.5618
	0.190956	3.28105	3.42977	3.42977	3.9872	4.0978	4.0978	10.3042	10.3402	10.3402	11.8844	11.8844	13.9774	15.1975	15.1975	24.549
	0.193467	3.27581	3.41914	3.41914	4.04098	4.13259	4.13259	10.2518	10.2899	10.2899	11.8514	11.8514	13.9857	15.2133	15.2133	24.536
	0.195979	3.27095	3.40817	3.40817	4.09411	4.16653	4.16653	10.1988	10.2394	10.2394	11.8179	11.8179	13.9937	15.229	15.229	24.5226
	0.198493	3.26647	3.3969	3.3969	4.14659	4.19959	4.19959	10.1454	10.1887	10.1887	11.7837	11.7837	14.0015	15.2445	15.2445	24.5088
	0.201005	3.26239	3.38534	3.38534	4.19845	4.23175	4.23175	10.0914	10.1377	10.1377	11.749	11.749	14.0091	15.26	15.26	24.4947
	0.203519	3.2587	3.37353	3.37353	4.24967	4.263	4.263	10.0369	10.0865	10.0865	11.7137	11.7137	14.0164	15.2753	15.2753	24.4803
	0.20603	3.25541	3.36148	3.36148	4.29333	4.29333	4.30029	9.98192	10.0351	10.0351	11.6778	11.6778	14.0234	15.2905	15.2905	24.4655
	0.208542	3.25251	3.3492	3.3492	4.32272	4.32272	4.3503	9.9264	9.9835	9.9835	11.6413	11.6413	14.0302	15.3055	15.3055	24.4503
	0.211056	3.25002	3.33671	3.33671	4.35119	4.35119	4.39971	9.87036	9.93168	9.93168	11.6042	11.6042	14.0367	15.3205	15.3205	24.4347
	0.213568	3.24794	3.32401	3.32401	4.37872	4.37872	4.44853	9.81383	9.87964	9.87964	11.5665	11.5665	14.043	15.3353	15.3353	24.4188
	0.216079	3.24627	3.3111	3.3111	4.40531	4.40531	4.49678	9.75679	9.8274	9.8274	11.5281	11.5281	14.049	15.35	15.35	24.4025
	0.218593	3.24499	3.29801	3.29801	4.43096	4.43096	4.54444	9.69926	9.77495	9.77495	11.4892	11.4892	14.0547	15.3645	15.3645	24.3858
	0.221105	3.24413	3.28472	3.28472	4.45568	4.45568	4.59154	9.64124	9.72229	9.72229	11.4497	11.4497	14.0601	15.3789	15.3789	24.3688
	0.223619	3.24367	3.27124	3.27124	4.47945	4.47945	4.63809	9.58273	9.66943	9.66943	11.4095	11.4095	14.0652	15.3932	15.3932	24.3513
	0.226131	3.24362	3.25758	3.25758	4.50229	4.50229	4.68407	9.52374	9.61636	9.61636	11.3688	11.3688	14.0701	15.4073	15.4073	24.3335
	0.228643	3.24374	3.24374	3.24396	4.52419	4.52419	4.72951	9.46428	9.56308	9.56308	11.3274	11.3274	14.0746	15.4213	15.4213	24.3152
	0.231157	3.22972	3.22972	3.2447	4.54516	4.54516	4.77441	9.40434	9.50959	9.50959	11.2853	11.2853	14.0789	15.4351	15.4351	24.2966
	0.233668	3.21552	3.21552	3.24584	4.56518	4.56518	4.81876	9.34393	9.45588	9.45588	11.2427	11.2427	14.0828	15.4488	15.4488	24.2776
	0.236182	3.20115	3.20115	3.24736	4.58427	4.58427	4.86259	9.28307	9.40196	9.40196	11.1994	11.1994	14.0864	15.4623	15.4623	24.2582
	0.238694	3.18659	3.18659	3.24926	4.60241	4.60241	4.90588	9.22175	9.34782	9.34782	11.1555	11.1555	14.0898	15.4757	15.4757	24.2383
	0.241206	3.17186	3.17186	3.25154	4.61962	4.61962	4.94866	9.15997	9.29345	9.29345	11.111	11.111	14.0928	15.4889	15.4889	24.2181
	0.24372	3.15695	3.15695	3.25418	4.63589	4.63589	4.99091	9.09776	9.23885	9.23885	11.0658	11.0658	14.0954	15.5019	15.5019	24.1975
	0.246231	3.14186	3.14186	3.25719	4.65122	4.65122	5.03265	9.0351	9.18402	9.18402	11.02	11.02	14.0978	15.5148	15.5148	24.1766
	0.248743	3.12659	3.12659	3.26055	4.66561	4.66561	5.07387	8.97201	9.12895	9.12895	10.9736	10.9736	14.0998	15.5275	15.5275	24.1552
	0.251257	3.11114	3.11114	3.26425	4.67905	4.67905	5.11459	8.90849	9.07363	9.07363	10.9266	10.9266	14.1016	15.54	15.54	24.1334
	0.253769	3.0955	3.0955	3.26828	4.69154	4.69154	5.1548	8.84455	9.01805	9.01805	10.8789	10.8789	14.1029	15.5524	15.5524	24.1113
	0.256283	3.07968	3.07968	3.27263	4.70308	4.70308	5.19451	8.7802	8.96222	8.96222	10.8307	10.8307	14.104	15.5646	15.5646	24.0888
	0.258794	3.06367	3.06367	3.27729	4.71368	4.71368	5.23371	8.71543	8.90612	8.90612	10.7818	10.7818	14.1047	15.5766	15.5766	24.0659
	0.261306	3.04746	3.04746	3.28225	4.72331	4.72331	5.27243	8.65027	8.84974	8.84974	10.7324	10.7324	14.105	15.5884	15.5884	24.0427
	0.26382	3.03107	3.03107	3.28749	4.73198	4.73198	5.31064	8.5847	8.79307	8.79307	10.6824	10.6824	14.1051	15.6001	15.6001	24.0191
	0.266332	3.01447	3.01447	3.293	4.73969	4.73969	5.34837	8.51875	8.73612	8.73612	10.6318	10.6318	14.1048	15.6116	15.6116	23.9952
	0.268843	2.99767	2.99767	3.29876	4.74643	4.74643	5.3856	8.45241	8.67886	8.67886	10.5806	10.5806	14.1041	15.6229	15.6229	23.971
	0.271357	2.98066	2.98066	3.30476	4.75219	4.75219	5.42235	8.3857	8.6213	8.6213	10.5289	10.5289	14.1031	15.634	15.634	23.9464
	0.273869	2.96344	2.96344	3.31099	4.75697	4.75697	5.45861	8.31862	8.56341	8.56341	10.4766	10.4766	14.1018	15.6449	15.6449	23.9215
	0.276383	2.946	2.946	3.31742	4.76076	4.76076	5.49438	8.25119	8.5052	8.5052	10.4238	10.4238	14.1001	15.6556	15.6556	23.8963
	0.278895	2.92834	2.92834	3.32403	4.76356	4.76356	5.52967	8.1834	8.44666	8.44666	10.3706	10.3706	14.098	15.6661	15.6661	23.8708
	0.281407	2.91044	2.91044	3.33081	4.76535	4.76535	5.56448	8.11526	8.38777	8.38777	10.3168	10.3168	14.0957	15.6765	15.6765	23.8451
	0.283921	2.89231	2.89231	3.33775	4.76612	4.76612	5.59881	8.0468	8.32852	8.32852	10.2626	10.2626	14.093	15.6866	15.6866	23.819
	0.286432	2.87394	2.87394	3.34481	4.76587	4.76587	5.63266	7.97801	8.26892	8.26892	10.2079	10.2079	14.0899	15.6966	15.6966	23.7928
	0.288944	2.85531	2.85531	3.35198	4.76459	4.76459	5.66603	7.9089	8.20896	8.20896	10.1528	10.1528	14.0865	15.7064	15.7064	23.7663
	0.291458	2.83643	2.83643	3.35924	4.76226	4.76226	5.69893	7.8395	8.14862	8.14862	10.0974	10.0974	14.0828	15.7159	15.7159	23.7396
	0.29397	2.81728	2.81728	3.36656	4.75888	4.75888	5.73135	7.7698	8.0879	8.0879	10.0415	10.0415	14.0787	15.7253	15.7253	23.7127
	0.296484	2.79785	2.79785	3.37392	4.75443	4.75443	5.76329	7.69982	8.02681	8.02681	9.98534	9.98534	14.0744	15.7345	15.7345	23.6857
	0.298995	2.77814	2.77814	3.3813	4.74889	4.74889	5.79476	7.62958	7.96532	7.96532	9.92884	9.92884	14.0697	15.7435	15.7435	23.6585
	0.301507	2.75813	2.75813	3.38867	4.74225	4.74225	5.82575	7.55908	7.90346	7.90346	9.87206	9.87206	14.0646	15.7523	15.7523	23.6312
	0.304021	2.73782	2.73782	3.396	4.7345	4.7345	5.85628	7.48835	7.84121	7.84121	9.81504	9.81504	14.0593	15.7609	15.7609	23.6038
	0.306533	2.71719	2.71719	3.40326	4.72562	4.72562	5.88633	7.4174	7.77857	7.77857	9.7578	9.7578	14.0536	15.7693	15.7693	23.5762
	0.309044	2.69624	2.69624	3.41043	4.71558	4.71558	5.9159	7.34624	7.71556	7.71556	9.70037	9.70037	14.0477	15.7775	15.7775	23.5487
	0.311558	2.67495	2.67495	3.41747	4.70437	4.70437	5.94501	7.27491	7.65217	7.65217	9.6428	9.6428	14.0414	15.7855	15.7855	23.521
	0.31407	2.65331	2.65331	3.42435	4.69197	4.69197	5.97365	7.20341	7.58843	7.58843	9.58512	9.58512	14.0348	15.7934	15.7934	23.4934
	0.316584	2.63132	2.63132	3.43104	4.67836	4.67836	6.00181	7.13177	7.52433	7.52433	9.52736	9.52736	14.028	15.801	15.801	23.4658
	0.319096	2.60894	2.60894	3.43751	4.6635	4.6635	6.02951	7.06001	7.45991	7.45991	9.46956	9.46956	14.0209	15.8085	15.8085	23.4382
	0.321607	2.58619	2.58619	3.44371	4.64737	4.64737	6.05674	6.98817	7.39517	7.39517	9.41177	9.41177	14.0135	15.8157	15.8157	23.4107
	0.324121	2.56304	2.56304	3.4496	4.62994	4.62994	6.0835	6.91626	7.33014	7.33014	9.35401	9.35401	14.0058	15.8228	15.8228	23.3832
	0.326633	2.53947	2.53947	3.45515	4.61118	4.61118	6.1098	6.84433	7.26484	7.26484	9.29632	9.29632	13.9979	15.8298	15.8298	23.3559
	0.329145	2.51548	2.51548	3.4603	4.59106	4.59106	6.13563	6.7724	7.19932	7.19932	9.23876	9.23876	13.9897	15.8365	15.8365	23.3287
	0.331659	2.49105	2.49105	3.46501	4.56954	4.56954	6.16099	6.70052	7.13361	7.13361	9.18134	9.18134	13.9813	15.8431	15.8431	23.3017
	0.334171	2.46617	2.46617	3.46923	4.54658	4.54658	6.18589	6.62872	7.06775	7.06775	9.12412	9.12412	13.9727	15.8495	15.8495	23.2749
	0.336685	2.44083	2.44083	3.47291	4.52214	4.52214	6.21033	6.55706	7.00178	7.00178	9.06712	9.06712	13.9638	15.8557	15.8557	23.2483
	0.339196	2.41501	2.41501	3.47598	4.49617	4.49617	6.2343	6.48557	6.93576	6.93576	9.01039	9.01039	13.9547	15.8617	15.8617	23.2219
	0.341708	2.38869	2.38869	3.47838	4.46863	4.46863	6.25782	6.41431	6.86975	6.86975	8.95395	8.95395	13.9455	15.8676	15.8676	23.1958
	0.344222	2.36186	2.36186	3.48005	4.43947	4.43947	6.28087	6.34335	6.80381	6.80381	8.89786	8.89786	13.936	15.8734	15.8734	23.17
	0.346734	2.33452	2.33452	3.48092	4.40863	4.40863	6.27274	6.30347	6.73801	6.73801	8.84213	8.84213	13.9264	15.879	15.879	23.1446
	0.349245	2.30663	2.30663	3.4809	4.37607	4.37607	6.20256	6.32561	6.67242	6.67242	8.78681	8.78681	13.9166	15.8844	15.8844	23.1194
	0.351759	2.2782	2.2782	3.47991	4.34172	4.34172	6.13288	6.34729	6.60712	6.60712	8.73192	8.73192	13.9066	15.8897	15.8897	23.0947
	0.354271	2.2492	2.2492	3.47786	4.30553	4.30553	6.06379	6.36852	6.5422	6.5422	8.6775	8.6775	13.8965	15.8948	15.8948	23.0703
	0.356785	2.21963	2.21963	3.47466	4.26743	4.26743	5.99537	6.3893	6.47774	6.47774	8.62358	8.62358	13.8863	15.8998	15.8998	23.0464
	0.359297	2.18946	2.18946	3.47021	4.22738	4.22738	5.92773	6.40963	6.41383	6.41383	8.57018	8.57018	13.8759	15.9046	15.9046	23.0229
	0.361808	2.15869	2.15869	3.46439	4.1853	4.1853	5.86096	6.35056	6.35056	6.42951	8.51733	8.51733	13.8654	15.9094	15.9094	22.9998
	0.364322	2.1273	2.1273	3.45709	4.14113	4.14113	5.79517	6.28803	6.28803	6.44895	8.46506	8.46506	13.8549	15.9139	15.9139	22.9773
	0.366834	2.09527	2.09527	3.44818	4.09483	4.09483	5.7305	6.22633	6.22633	6.46794	8.4134	8.4134	13.8442	15.9184	15.9184	22.9552
	0.369346	2.06261	2.06261	3.43754	4.04633	4.04633	5.66705	6.16555	6.16555	6.48649	8.36236	8.36236	13.8335	15.9227	15.9227	22.9336
	0.37186	2.02928	2.02928	3.42503	3.99559	3.99559	5.60496	6.10579	6.10579	6.5046	8.31197	8.31197	13.8227	15.927	15.927	22.9126
	0.374372	1.99528	1.99528	3.41052	3.94256	3.94256	5.54438	6.04712	6.04712	6.52228	8.26225	8.26225	13.8119	15.9311	15.9311	22.8921
	0.376885	1.9606	1.9606	3.39385	3.8872	3.8872	5.48543	5.98963	5.98963	6.53952	8.21321	8.21321	13.801	15.935	15.935	22.8722
	0.379397	1.92521	1.92521	3.37491	3.82947	3.82947	5.42825	5.9334	5.9334	6.55633	8.16489	8.16489	13.7901	15.9389	15.9389	22.8529
	0.381909	1.88911	1.88911	3.35353	3.76936	3.76936	5.37298	5.87849	5.87849	6.57272	8.11729	8.11729	13.7792	15.9427	15.9427	22.8341
	0.384423	1.85229	1.85229	3.3296	3.70684	3.70684	5.31976	5.82496	5.82496	6.58868	8.07043	8.07043	13.7683	15.9464	15.9464	22.816
	0.386935	1.81471	1.81471	3.30299	3.64191	3.64191	5.2687	5.77286	5.77286	6.60421	8.02433	8.02433	13.7574	15.9499	15.9499	22.7984
	0.389449	1.77638	1.77638	3.27358	3.57457	3.57457	5.21992	5.72224	5.72224	6.61933	7.979	7.979	13.7466	15.9534	15.9534	22.7815
	0.39196	1.73726	1.73726	3.2413	3.50482	3.50482	5.1735	5.67312	5.67312	6.63404	7.93447	7.93447	13.7358	15.9568	15.9568	22.7652
	0.394472	1.69734	1.69734	3.20605	3.43268	3.43268	5.12953	5.62553	5.62553	6.64833	7.89073	7.89073	13.725	15.96	15.96	22.7495
	0.396986	1.65659	1.65659	3.1678	3.35818	3.35818	5.08805	5.57948	5.57948	6.66221	7.84781	7.84781	13.7143	15.9632	15.9632	22.7344
	0.399498	1.61497	1.61497	3.12652	3.28134	3.28134	5.0491	5.53498	5.53498	6.67569	7.80571	7.80571	13.7037	15.9663	15.9663	22.72
	0.402009	1.57246	1.57246	3.0822	3.20221	3.20221	5.01267	5.49202	5.49202	6.68877	7.76446	7.76446	13.6932	15.9694	15.9694	22.7061
	0.404523	1.529	1.529	3.03487	3.12081	3.12081	4.97876	5.45059	5.45059	6.70145	7.72406	7.72406	13.6827	15.9723	15.9723	22.6929
	0.407035	1.48454	1.48454	2.98459	3.0372	3.0372	4.9473	5.41069	5.41069	6.71373	7.68452	7.68452	13.6724	15.9751	15.9751	22.6803
	0.409549	1.43901	1.43901	2.93141	2.95142	2.95142	4.91825	5.37228	5.37228	6.72563	7.64586	7.64586	13.6622	15.9779	15.9779	22.6683
	0.412061	1.39232	1.39232	2.86352	2.86352	2.87543	4.8915	5.33534	5.33534	6.73714	7.60808	7.60808	13.6522	15.9806	15.9806	22.6569
	0.414572	1.34436	1.34436	2.77354	2.77354	2.81677	4.86696	5.29985	5.29985	6.74827	7.57121	7.57121	13.6423	15.9832	15.9832	22.6461
	0.417086	1.29499	1.29499	2.68153	2.68153	2.75553	4.84452	5.26577	5.26577	6.75902	7.53524	7.53524	13.6325	15.9858	15.9858	22.6359
	0.419598	1.24402	1.24402	2.58755	2.58755	2.69184	4.82406	5.23307	5.23307	6.76939	7.5002	7.5002	13.623	15.9883	15.9883	22.6263
	0.42211	1.19121	1.19121	2.49164	2.49164	2.62585	4.80544	5.20172	5.20172	6.7794	7.46608	7.46608	13.6136	15.9907	15.9907	22.6172
	0.424624	1.13623	1.13623	2.39386	2.39386	2.55768	4.78855	5.17169	5.17169	6.78904	7.43291	7.43291	13.6044	15.993	15.993	22.6087
	0.427136	1.07864	1.07864	2.29427	2.29427	2.48747	4.77325	5.14294	5.14294	6.79831	7.40069	7.40069	13.5954	15.9952	15.9952	22.6007
	0.429649	1.01781	1.01781	2.19296	2.19296	2.41536	4.75943	5.11544	5.11544	6.80723	7.36943	7.36943	13.5866	15.9974	15.9974	22.5932
	0.432161	0.952899	0.952899	2.09004	2.09004	2.34147	4.74695	5.08916	5.08916	6.81579	7.33915	7.33915	13.578	15.9995	15.9995	22.5862
	0.434673	0.882623	0.882623	1.98567	1.98567	2.26593	4.73571	5.06407	5.06407	6.82401	7.30986	7.30986	13.5696	16.0016	16.0016	22.5797
	0.437187	0.805056	0.805056	1.88007	1.88007	2.18886	4.7256	5.04014	5.04014	6.83187	7.28156	7.28156	13.5615	16.0035	16.0035	22.5737
	0.439699	0.717074	0.717074	1.77355	1.77355	2.11037	4.71652	5.01734	5.01734	6.8394	7.25427	7.25427	13.5537	16.0054	16.0054	22.5681
	0.44221	0.613114	0.613114	1.66659	1.66659	2.03057	4.70838	4.99565	4.99565	6.84658	7.22799	7.22799	13.5461	16.0073	16.0073	22.563
	0.444724	0.48131	0.48131	1.55984	1.55984	1.94955	4.70108	4.97504	4.97504	6.85343	7.20274	7.20274	13.5387	16.009	16.009	22.5582
	0.447236	0.282367	0.282367	1.45416	1.45416	1.86742	4.69455	4.95548	4.95548	6.85994	7.17853	7.17853	13.5317	16.0107	16.0107	22.5538
	0.44975	-0.285396	-0.285396	1.35059	1.35059	1.78425	4.68871	4.93696	4.93696	6.86613	7.15537	7.15537	13.5249	16.0123	16.0123	22.5498
	0.452262	-0.502898	-0.502898	1.2503	1.2503	1.70013	4.6835	4.91946	4.91946	6.87199	7.13327	7.13327	13.5183	16.0139	16.0139	22.5462
	0.454773	-0.659274	-0.659274	1.15435	1.15435	1.61515	4.67885	4.90296	4.90296	6.87753	7.11223	7.11223	13.5121	16.0153	16.0153	22.5429
	0.457287	-0.79079	-0.79079	1.06351	1.06351	1.52935	4.67471	4.88744	4.88744	6.88276	7.09227	7.09227	13.5062	16.0167	16.0167	22.5399
	0.459799	-0.906906	-0.906906	0.978113	0.978113	1.44282	4.67104	4.87288	4.87288	6.88766	7.0734	7.0734	13.5006	16.0181	16.0181	22.5372
	0.462311	-1.01127	-1.01127	0.89803	0.89803	1.35562	4.66777	4.85927	4.85927	6.89225	7.05563	7.05563	13.4953	16.0193	16.0193	22.5347
	0.464825	-1.10557	-1.10557	0.82281	0.82281	1.26781	4.66489	4.8466	4.8466	6.89654	7.03895	7.03895	13.4903	16.0205	16.0205	22.5325
	0.467336	-1.19076	-1.19076	0.751831	0.751831	1.17943	4.66234	4.83485	4.83485	6.90051	7.02339	7.02339	13.4857	16.0216	16.0216	22.5306
	0.46985	-1.26752	-1.26752	0.684431	0.684431	1.09054	4.66009	4.82401	4.82401	6.90418	7.00895	7.00895	13.4813	16.0226	16.0226	22.5288
	0.472362	-1.33638	-1.33638	0.619992	0.619992	1.0012	4.65812	4.81408	4.81408	6.90755	6.99563	6.99563	13.4773	16.0235	16.0235	22.5273
	0.474874	-1.39781	-1.39781	0.557974	0.557974	0.911436	4.6564	4.80504	4.80504	6.91062	6.98345	6.98345	13.4736	16.0244	16.0244	22.5259
	0.477388	-1.45224	-1.45224	0.497924	0.497924	0.821309	4.65491	4.79688	4.79688	6.91339	6.97241	6.97241	13.4703	16.0252	16.0252	22.5248
	0.4799	-1.50002	-1.50002	0.439468	0.439468	0.730854	4.65363	4.7896	4.7896	6.91586	6.96252	6.96252	13.4673	16.0259	16.0259	22.5237
	0.482411	-1.54149	-1.54149	0.3823	0.3823	0.640114	4.65253	4.7832	4.7832	6.91804	6.95378	6.95378	13.4647	16.0265	16.0265	22.5229
	0.484925	-1.57692	-1.57692	0.326172	0.326172	0.549126	4.65161	4.77765	4.77765	6.91993	6.94619	6.94619	13.4624	16.027	16.027	22.5221
	0.487437	-1.60652	-1.60652	0.270883	0.270883	0.457931	4.65085	4.77297	4.77297	6.92152	6.93976	6.93976	13.4604	16.0275	16.0275	22.5215
	0.489951	-1.6305	-1.6305	0.216278	0.216278	0.366564	4.65025	4.76915	4.76915	6.92282	6.9345	6.9345	13.4588	16.0278	16.0278	22.5211
	0.492463	-1.64899	-1.64899	0.162253	0.162253	0.275064	4.64979	4.76617	4.76617	6.92383	6.9304	6.9304	13.4576	16.0281	16.0281	22.5207
	0.494974	-1.66213	-1.66213	0.108821	0.108821	0.183475	4.64946	4.76405	4.76405	6.92455	6.92747	6.92747	13.4567	16.0283	16.0283	22.5204
	0.497488	-1.66998	-1.66998	0.056563	0.056563	0.091867	4.64927	4.76278	4.76278	6.92499	6.92572	6.92572	13.4562	16.0285	16.0285	22.5203
	0.5	-1.67259	-1.67259	0.005244	0.018067	0.018067	4.6492	4.76236	4.76236	6.92513	6.92513	6.92513	13.456	16.0285	16.0285	22.5202
	0.5	-1.67259	-1.67259	0.005244	0.018067	0.018067	4.6492	4.76236	4.76236	6.92513	6.92513	6.92513	13.456	16.0285	16.0285	22.5202
	0.502512	-1.66998	-1.66998	0.056563	0.056563	0.091867	4.64927	4.76278	4.76278	6.92499	6.92572	6.92572	13.4562	16.0285	16.0285	22.5203
	0.505026	-1.66213	-1.66213	0.108821	0.108821	0.183475	4.64946	4.76405	4.76405	6.92455	6.92747	6.92747	13.4567	16.0283	16.0283	22.5204
	0.507537	-1.64899	-1.64899	0.162253	0.162253	0.275064	4.64979	4.76617	4.76617	6.92383	6.9304	6.9304	13.4576	16.0281	16.0281	22.5207
	0.510051	-1.6305	-1.6305	0.216278	0.216278	0.366564	4.65025	4.76915	4.76915	6.92282	6.9345	6.9345	13.4588	16.0278	16.0278	22.5211
	0.512563	-1.60652	-1.60652	0.270883	0.270883	0.457931	4.65085	4.77297	4.77297	6.92152	6.93976	6.93976	13.4604	16.0275	16.0275	22.5215
	0.515075	-1.57692	-1.57692	0.326172	0.326172	0.549126	4.65161	4.77765	4.77765	6.91993	6.94619	6.94619	13.4624	16.027	16.027	22.5221
	0.517589	-1.54149	-1.54149	0.3823	0.3823	0.640114	4.65253	4.7832	4.7832	6.91804	6.95378	6.95378	13.4647	16.0265	16.0265	22.5229
	0.5201	-1.50002	-1.50002	0.439468	0.439468	0.730854	4.65363	4.7896	4.7896	6.91586	6.96252	6.96252	13.4673	16.0259	16.0259	22.5237
	0.522612	-1.45224	-1.45224	0.497924	0.497924	0.821309	4.65491	4.79688	4.79688	6.91339	6.97241	6.97241	13.4703	16.0252	16.0252	22.5248
	0.525126	-1.39781	-1.39781	0.557974	0.557974	0.911436	4.6564	4.80504	4.80504	6.91062	6.98345	6.98345	13.4736	16.0244	16.0244	22.5259
	0.527638	-1.33638	-1.33638	0.619992	0.619992	1.0012	4.65812	4.81408	4.81408	6.90755	6.99563	6.99563	13.4773	16.0235	16.0235	22.5273
	0.530152	-1.26752	-1.26752	0.684431	0.684431	1.09054	4.66009	4.82401	4.82401	6.90418	7.00895	7.00895	13.4813	16.0226	16.0226	22.5288
	0.532664	-1.19076	-1.19076	0.751831	0.751831	1.17943	4.66234	4.83485	4.83485	6.90051	7.02339	7.02339	13.4857	16.0216	16.0216	22.5306
	0.535175	-1.10557	-1.10557	0.82281	0.82281	1.26781	4.66489	4.8466	4.8466	6.89654	7.03895	7.03895	13.4903	16.0205	16.0205	22.5325
	0.537689	-1.01127	-1.01127	0.89803	0.89803	1.35562	4.66777	4.85927	4.85927	6.89225	7.05563	7.05563	13.4953	16.0193	16.0193	22.5347
	0.540201	-0.906906	-0.906906	0.978113	0.978113	1.44282	4.67104	4.87288	4.87288	6.88766	7.0734	7.0734	13.5006	16.0181	16.0181	22.5372
	0.542713	-0.79079	-0.79079	1.06351	1.06351	1.52935	4.67471	4.88744	4.88744	6.88276	7.09227	7.09227	13.5062	16.0167	16.0167	22.5399
	0.545227	-0.659274	-0.659274	1.15435	1.15435	1.61515	4.67885	4.90296	4.90296	6.87753	7.11223	7.11223	13.5121	16.0153	16.0153	22.5429
	0.547738	-0.502898	-0.502898	1.2503	1.2503	1.70013	4.6835	4.91946	4.91946	6.87199	7.13327	7.13327	13.5183	16.0139	16.0139	22.5462
	0.550252	-0.285396	-0.285396	1.35059	1.35059	1.78425	4.68871	4.93696	4.93696	6.86613	7.15537	7.15537	13.5249	16.0123	16.0123	22.5498
	0.552764	0.282367	0.282367	1.45416	1.45416	1.86742	4.69455	4.95548	4.95548	6.85994	7.17853	7.17853	13.5317	16.0107	16.0107	22.5538
	0.555276	0.48131	0.48131	1.55984	1.55984	1.94955	4.70108	4.97504	4.97504	6.85343	7.20274	7.20274	13.5387	16.009	16.009	22.5582
	0.55779	0.613114	0.613114	1.66659	1.66659	2.03057	4.70838	4.99565	4.99565	6.84658	7.22799	7.22799	13.5461	16.0073	16.0073	22.563
	0.560301	0.717074	0.717074	1.77355	1.77355	2.11037	4.71652	5.01734	5.01734	6.8394	7.25427	7.25427	13.5537	16.0054	16.0054	22.5681
	0.562813	0.805056	0.805056	1.88007	1.88007	2.18886	4.7256	5.04014	5.04014	6.83187	7.28156	7.28156	13.5615	16.0035	16.0035	22.5737
	0.565327	0.882623	0.882623	1.98567	1.98567	2.26593	4.73571	5.06407	5.06407	6.82401	7.30986	7.30986	13.5696	16.0016	16.0016	22.5797
	0.567839	0.952899	0.952899	2.09004	2.09004	2.34147	4.74695	5.08916	5.08916	6.81579	7.33915	7.33915	13.578	15.9995	15.9995	22.5862
	0.570353	1.01781	1.01781	2.19296	2.19296	2.41536	4.75943	5.11544	5.11544	6.80723	7.36943	7.36943	13.5866	15.9974	15.9974	22.5932
	0.572864	1.07864	1.07864	2.29427	2.29427	2.48747	4.77325	5.14294	5.14294	6.79831	7.40069	7.40069	13.5954	15.9952	15.9952	22.6007
	0.575376	1.13623	1.13623	2.39386	2.39386	2.55768	4.78855	5.17169	5.17169	6.78904	7.43291	7.43291	13.6044	15.993	15.993	22.6087
	0.57789	1.19121	1.19121	2.49164	2.49164	2.62585	4.80544	5.20172	5.20172	6.7794	7.46608	7.46608	13.6136	15.9907	15.9907	22.6172
	0.580402	1.24402	1.24402	2.58755	2.58755	2.69184	4.82406	5.23307	5.23307	6.76939	7.5002	7.5002	13.623	15.9883	15.9883	22.6263
	0.582916	1.29499	1.29499	2.68153	2.68153	2.75553	4.84452	5.26577	5.26577	6.75902	7.53524	7.53524	13.6325	15.9858	15.9858	22.6359
	0.585428	1.34436	1.34436	2.77354	2.77354	2.81677	4.86696	5.29985	5.29985	6.74827	7.57121	7.57121	13.6423	15.9832	15.9832	22.6461
	0.587939	1.39232	1.39232	2.86352	2.86352	2.87543	4.8915	5.33534	5.33534	6.73714	7.60808	7.60808	13.6522	15.9806	15.9806	22.6569
	0.590453	1.43901	1.43901	2.93141	2.95142	2.95142	4.91825	5.37228	5.37228	6.72563	7.64586	7.64586	13.6622	15.9779	15.9779	22.6683
	0.592965	1.48454	1.48454	2.98459	3.0372	3.0372	4.9473	5.41069	5.41069	6.71373	7.68452	7.68452	13.6724	15.9751	15.9751	22.6803
	0.595479	1.529	1.529	3.03487	3.12081	3.12081	4.97876	5.45059	5.45059	6.70145	7.72406	7.72406	13.6827	15.9723	15.9723	22.6929
	0.597991	1.57246	1.57246	3.0822	3.20221	3.20221	5.01267	5.49202	5.49202	6.68877	7.76446	7.76446	13.6932	15.9694	15.9694	22.7061
	0.600502	1.61497	1.61497	3.12652	3.28134	3.28134	5.0491	5.53498	5.53498	6.67569	7.80571	7.80571	13.7037	15.9663	15.9663	22.72
	0.603016	1.65659	1.65659	3.1678	3.35818	3.35818	5.08805	5.57948	5.57948	6.66221	7.84781	7.84781	13.7143	15.9632	15.9632	22.7344
	0.605528	1.69734	1.69734	3.20605	3.43268	3.43268	5.12953	5.62553	5.62553	6.64833	7.89073	7.89073	13.725	15.96	15.96	22.7495
	0.60804	1.73726	1.73726	3.2413	3.50482	3.50482	5.1735	5.67312	5.67312	6.63404	7.93447	7.93447	13.7358	15.9568	15.9568	22.7652
	0.610554	1.77638	1.77638	3.27358	3.57457	3.57457	5.21992	5.72224	5.72224	6.61933	7.979	7.979	13.7466	15.9534	15.9534	22.7815
	0.613065	1.81471	1.81471	3.30299	3.64191	3.64191	5.2687	5.77286	5.77286	6.60421	8.02433	8.02433	13.7574	15.9499	15.9499	22.7984
	0.615577	1.85229	1.85229	3.3296	3.70684	3.70684	5.31976	5.82496	5.82496	6.58868	8.07043	8.07043	13.7683	15.9464	15.9464	22.816
	0.618091	1.88911	1.88911	3.35353	3.76936	3.76936	5.37298	5.87849	5.87849	6.57272	8.11729	8.11729	13.7792	15.9427	15.9427	22.8341
	0.620603	1.92521	1.92521	3.37491	3.82947	3.82947	5.42825	5.9334	5.9334	6.55633	8.16489	8.16489	13.7901	15.9389	15.9389	22.8529
	0.623117	1.9606	1.9606	3.39385	3.8872	3.8872	5.48543	5.98963	5.98963	6.53952	8.21321	8.21321	13.801	15.935	15.935	22.8722
	0.625628	1.99528	1.99528	3.41052	3.94256	3.94256	5.54438	6.04712	6.04712	6.52228	8.26225	8.26225	13.8119	15.9311	15.9311	22.8921
	0.62814	2.02928	2.02928	3.42503	3.99559	3.99559	5.60496	6.10579	6.10579	6.5046	8.31197	8.31197	13.8227	15.927	15.927	22.9126
	0.630654	2.06261	2.06261	3.43754	4.04633	4.04633	5.66705	6.16555	6.16555	6.48649	8.36236	8.36236	13.8335	15.9227	15.9227	22.9336
	0.633166	2.09527	2.09527	3.44818	4.09483	4.09483	5.7305	6.22633	6.22633	6.46794	8.4134	8.4134	13.8442	15.9184	15.9184	22.9552
	0.63568	2.1273	2.1273	3.45709	4.14113	4.14113	5.79517	6.28803	6.28803	6.44895	8.46506	8.46506	13.8549	15.9139	15.9139	22.9773
	0.638192	2.15869	2.15869	3.46439	4.1853	4.1853	5.86096	6.35056	6.35056	6.42951	8.51733	8.51733	13.8654	15.9094	15.9094	22.9998
	0.640703	2.18946	2.18946	3.47021	4.22738	4.22738	5.92773	6.40963	6.41383	6.41383	8.57018	8.57018	13.8759	15.9046	15.9046	23.0229
	0.643217	2.21963	2.21963	3.47466	4.26743	4.26743	5.99537	6.3893	6.47774	6.47774	8.62358	8.62358	13.8863	15.8998	15.8998	23.0464
	0.645729	2.2492	2.2492	3.47786	4.30553	4.30553	6.06379	6.36852	6.5422	6.5422	8.6775	8.6775	13.8965	15.8948	15.8948	23.0703
	0.648241	2.2782	2.2782	3.47991	4.34172	4.34172	6.13288	6.34729	6.60712	6.60712	8.73192	8.73192	13.9066	15.8897	15.8897	23.0947
	0.650755	2.30663	2.30663	3.4809	4.37607	4.37607	6.20256	6.32561	6.67242	6.67242	8.78681	8.78681	13.9166	15.8844	15.8844	23.1194
	0.653266	2.33452	2.33452	3.48092	4.40863	4.40863	6.27274	6.30347	6.73801	6.73801	8.84213	8.84213	13.9264	15.879	15.879	23.1446
	0.655778	2.36186	2.36186	3.48005	4.43947	4.43947	6.28087	6.34335	6.80381	6.80381	8.89786	8.89786	13.936	15.8734	15.8734	23.17
	0.658292	2.38869	2.38869	3.47838	4.46863	4.46863	6.25782	6.41431	6.86975	6.86975	8.95395	8.95395	13.9455	15.8676	15.8676	23.1958
	0.660804	2.41501	2.41501	3.47598	4.49617	4.49617	6.2343	6.48557	6.93576	6.93576	9.01039	9.01039	13.9547	15.8617	15.8617	23.2219
	0.663318	2.44083	2.44083	3.47291	4.52214	4.52214	6.21033	6.55706	7.00178	7.00178	9.06712	9.06712	13.9638	15.8557	15.8557	23.2483
	0.665829	2.46617	2.46617	3.46923	4.54658	4.54658	6.18589	6.62872	7.06775	7.06775	9.12412	9.12412	13.9727	15.8495	15.8495	23.2749
	0.668341	2.49105	2.49105	3.46501	4.56954	4.56954	6.16099	6.70052	7.13361	7.13361	9.18134	9.18134	13.9813	15.8431	15.8431	23.3017
	0.670855	2.51548	2.51548	3.4603	4.59106	4.59106	6.13563	6.7724	7.19932	7.19932	9.23876	9.23876	13.9897	15.8365	15.8365	23.3287
	0.673367	2.53947	2.53947	3.45515	4.61118	4.61118	6.1098	6.84433	7.26484	7.26484	9.29632	9.29632	13.9979	15.8298	15.8298	23.3559
	0.675881	2.56304	2.56304	3.4496	4.62994	4.62994	6.0835	6.91626	7.33014	7.33014	9.35401	9.35401	14.0058	15.8228	15.8228	23.3832
	0.678393	2.58619	2.58619	3.44371	4.64737	4.64737	6.05674	6.98817	7.39517	7.39517	9.41177	9.41177	14.0135	15.8157	15.8157	23.4107
	0.680904	2.60894	2.60894	3.43751	4.6635	4.6635	6.02951	7.06001	7.45991	7.45991	9.46956	9.46956	14.0209	15.8085	15.8085	23.4382
	0.683418	2.63132	2.63132	3.43104	4.67836	4.67836	6.00181	7.13177	7.52433	7.52433	9.52736	9.52736	14.028	15.801	15.801	23.4658
	0.68593	2.65331	2.65331	3.42435	4.69197	4.69197	5.97365	7.20341	7.58843	7.58843	9.58512	9.58512	14.0348	15.7934	15.7934	23.4934
	0.688442	2.67495	2.67495	3.41747	4.70437	4.70437	5.94501	7.27491	7.65217	7.65217	9.6428	9.6428	14.0414	15.7855	15.7855	23.521
	0.690956	2.69624	2.69624	3.41043	4.71558	4.71558	5.9159	7.34624	7.71556	7.71556	9.70037	9.70037	14.0477	15.7775	15.7775	23.5487
	0.693467	2.71719	2.71719	3.40326	4.72562	4.72562	5.88633	7.4174	7.77857	7.77857	9.7578	9.7578	14.0536	15.7693	15.7693	23.5762
	0.695981	2.73782	2.73782	3.396	4.7345	4.7345	5.85628	7.48835	7.84121	7.84121	9.81504	9.81504	14.0593	15.7609	15.7609	23.6038
	0.698493	2.75813	2.75813	3.38867	4.74225	4.74225	5.82575	7.55908	7.90346	7.90346	9.87206	9.87206	14.0646	15.7523	15.7523	23.6312
	0.701005	2.77814	2.77814	3.3813	4.74889	4.74889	5.79476	7.62958	7.96532	7.96532	9.92884	9.92884	14.0697	15.7435	15.7435	23.6585
	0.703519	2.79785	2.79785	3.37392	4.75443	4.75443	5.76329	7.69982	8.02681	8.02681	9.98534	9.98534	14.0744	15.7345	15.7345	23.6857
	0.70603	2.81728	2.81728	3.36656	4.75888	4.75888	5.73135	7.7698	8.0879	8.0879	10.0415	10.0415	14.0787	15.7253	15.7253	23.7127
	0.708542	2.83643	2.83643	3.35924	4.76226	4.76226	5.69893	7.8395	8.14862	8.14862	10.0974	10.0974	14.0828	15.7159	15.7159	23.7396
	0.711056	2.85531	2.85531	3.35198	4.76459	4.76459	5.66603	7.9089	8.20896	8.20896	10.1528	10.1528	14.0865	15.7064	15.7064	23.7663
	0.713568	2.87394	2.87394	3.34481	4.76587	4.76587	5.63266	7.97801	8.26892	8.26892	10.2079	10.2079	14.0899	15.6966	15.6966	23.7928
	0.716082	2.89231	2.89231	3.33775	4.76612	4.76612	5.59881	8.0468	8.32852	8.32852	10.2626	10.2626	14.093	15.6866	15.6866	23.819
	0.718593	2.91044	2.91044	3.33081	4.76535	4.76535	5.56448	8.11526	8.38777	8.38777	10.3168	10.3168	14.0957	15.6765	15.6765	23.8451
	0.721105	2.92834	2.92834	3.32403	4.76356	4.76356	5.52967	8.1834	8.44666	8.44666	10.3706	10.3706	14.098	15.6661	15.6661	23.8708
	0.723619	2.946	2.946	3.31742	4.76076	4.76076	5.49438	8.25119	8.5052	8.5052	10.4238	10.4238	14.1001	15.6556	15.6556	23.8963
	0.726131	2.96344	2.96344	3.31099	4.75697	4.75697	5.45861	8.31862	8.56341	8.56341	10.4766	10.4766	14.1018	15.6449	15.6449	23.9215
	0.728643	2.98066	2.98066	3.30476	4.75219	4.75219	5.42235	8.3857	8.6213	8.6213	10.5289	10.5289	14.1031	15.634	15.634	23.9464
	0.731157	2.99767	2.99767	3.29876	4.74643	4.74643	5.3856	8.45241	8.67886	8.67886	10.5806	10.5806	14.1041	15.6229	15.6229	23.971
	0.733668	3.01447	3.01447	3.293	4.73969	4.73969	5.34837	8.51875	8.73612	8.73612	10.6318	10.6318	14.1048	15.6116	15.6116	23.9952
	0.736182	3.03107	3.03107	3.28749	4.73198	4.73198	5.31064	8.5847	8.79307	8.79307	10.6824	10.6824	14.1051	15.6001	15.6001	24.0191
	0.738694	3.04746	3.04746	3.28225	4.72331	4.72331	5.27243	8.65027	8.84974	8.84974	10.7324	10.7324	14.105	15.5884	15.5884	24.0427
	0.741206	3.06367	3.06367	3.27729	4.71368	4.71368	5.23371	8.71543	8.90612	8.90612	10.7818	10.7818	14.1047	15.5766	15.5766	24.0659
	0.74372	3.07968	3.07968	3.27263	4.70308	4.70308	5.19451	8.7802	8.96222	8.96222	10.8307	10.8307	14.104	15.5646	15.5646	24.0888
	0.746231	3.0955	3.0955	3.26828	4.69154	4.69154	5.1548	8.84455	9.01805	9.01805	10.8789	10.8789	14.1029	15.5524	15.5524	24.1113
	0.748745	3.11114	3.11114	3.26425	4.67905	4.67905	5.11459	8.90849	9.07363	9.07363	10.9266	10.9266	14.1016	15.54	15.54	24.1334
	0.751257	3.12659	3.12659	3.26055	4.66561	4.66561	5.07387	8.97201	9.12895	9.12895	10.9736	10.9736	14.0998	15.5275	15.5275	24.1552
	0.753769	3.14186	3.14186	3.25719	4.65122	4.65122	5.03265	9.0351	9.18402	9.18402	11.02	11.02	14.0978	15.5148	15.5148	24.1766
	0.756283	3.15695	3.15695	3.25418	4.63589	4.63589	4.99091	9.09776	9.23885	9.23885	11.0658	11.0658	14.0954	15.5019	15.5019	24.1975
	0.758794	3.17186	3.17186	3.25154	4.61962	4.61962	4.94866	9.15997	9.29345	9.29345	11.111	11.111	14.0928	15.4889	15.4889	24.2181
	0.761306	3.18659	3.18659	3.24926	4.60241	4.60241	4.90588	9.22175	9.34782	9.34782	11.1555	11.1555	14.0898	15.4757	15.4757	24.2383
	0.76382	3.20115	3.20115	3.24736	4.58427	4.58427	4.86259	9.28307	9.40196	9.40196	11.1994	11.1994	14.0864	15.4623	15.4623	24.2582
	0.766332	3.21552	3.21552	3.24584	4.56518	4.56518	4.81876	9.34393	9.45588	9.45588	11.2427	11.2427	14.0828	15.4488	15.4488	24.2776
	0.768843	3.22972	3.22972	3.2447	4.54516	4.54516	4.77441	9.40434	9.50959	9.50959	11.2853	11.2853	14.0789	15.4351	15.4351	24.2966
	0.771357	3.24374	3.24374	3.24396	4.52419	4.52419	4.72951	9.46428	9.56308	9.56308	11.3274	11.3274	14.0746	15.4213	15.4213	24.3152
	0.773869	3.24362	3.25758	3.25758	4.50229	4.50229	4.68407	9.52374	9.61636	9.61636	11.3688	11.3688	14.0701	15.4073	15.4073	24.3335
	0.776383	3.24367	3.27124	3.27124	4.47945	4.47945	4.63809	9.58273	9.66943	9.66943	11.4095	11.4095	14.0652	15.3932	15.3932	24.3513
	0.778895	3.24413	3.28472	3.28472	4.45568	4.45568	4.59154	9.64124	9.72229	9.72229	11.4497	11.4497	14.0601	15.3789	15.3789	24.3688
	0.781407	3.24499	3.29801	3.29801	4.43096	4.43096	4.54444	9.69926	9.77495	9.77495	11.4892	11.4892	14.0547	15.3645	15.3645	24.3858
	0.783921	3.24627	3.3111	3.3111	4.40531	4.40531	4.49678	9.75679	9.8274	9.8274	11.5281	11.5281	14.049	15.35	15.35	24.4025
	0.786432	3.24794	3.32401	3.32401	4.37872	4.37872	4.44853	9.81383	9.87964	9.87964	11.5665	11.5665	14.043	15.3353	15.3353	24.4188
	0.788946	3.25002	3.33671	3.33671	4.35119	4.35119	4.39971	9.87036	9.93168	9.93168	11.6042	11.6042	14.0367	15.3205	15.3205	24.4347
	0.791458	3.25251	3.3492	3.3492	4.32272	4.32272	4.3503	9.9264	9.9835	9.9835	11.6413	11.6413	14.0302	15.3055	15.3055	24.4503
	0.79397	3.25541	3.36148	3.36148	4.29333	4.29333	4.30029	9.98192	10.0351	10.0351	11.6778	11.6778	14.0234	15.2905	15.2905	24.4655
	0.796484	3.2587	3.37353	3.37353	4.24967	4.263	4.263	10.0369	10.0865	10.0865	11.7137	11.7137	14.0164	15.2753	15.2753	24.4803
	0.798995	3.26239	3.38534	3.38534	4.19845	4.23175	4.23175	10.0914	10.1377	10.1377	11.749	11.749	14.0091	15.26	15.26	24.4947
	0.801507	3.26647	3.3969	3.3969	4.14659	4.19959	4.19959	10.1454	10.1887	10.1887	11.7837	11.7837	14.0015	15.2445	15.2445	24.5088
	0.804021	3.27095	3.40817	3.40817	4.09411	4.16653	4.16653	10.1988	10.2394	10.2394	11.8179	11.8179	13.9937	15.229	15.229	24.5226
	0.806533	3.27581	3.41914	3.41914	4.04098	4.13259	4.13259	10.2518	10.2899	10.2899	11.8514	11.8514	13.9857	15.2133	15.2133	24.536
	0.809044	3.28105	3.42977	3.42977	3.9872	4.0978	4.0978	10.3042	10.3402	10.3402	11.8844	11.8844	13.9774	15.1975	15.1975	24.549
	0.811558	3.28667	3.44001	3.44001	3.93274	4.06219	4.06219	10.356	10.3902	10.3902	11.9169	11.9169	13.9688	15.1817	15.1817	24.5618
	0.81407	3.29265	3.44979	3.44979	3.87761	4.02581	4.02581	10.4073	10.44	10.44	11.9487	11.9487	13.9601	15.1657	15.1657	24.5742
	0.816584	3.29899	3.45903	3.45903	3.82179	3.98875	3.98875	10.4581	10.4896	10.4896	11.9801	11.9801	13.9511	15.1496	15.1496	24.5862
	0.819096	3.30568	3.4676	3.4676	3.76525	3.95113	3.95113	10.5084	10.5389	10.5389	12.0108	12.0108	13.9419	15.1334	15.1334	24.598
	0.821607	3.31272	3.47532	3.47532	3.70799	3.9131	3.9131	10.5581	10.5879	10.5879	12.041	12.041	13.9325	15.1172	15.1172	24.6094
	0.824121	3.32009	3.48191	3.48191	3.64999	3.87494	3.87494	10.6072	10.6366	10.6366	12.0707	12.0707	13.9229	15.1008	15.1008	24.6206
	0.826633	3.32778	3.48697	3.48697	3.59124	3.83703	3.83703	10.6558	10.6851	10.6851	12.0999	12.0999	13.913	15.0844	15.0844	24.6314
	0.829147	3.33579	3.48985	3.48985	3.5317	3.8	3.8	10.7039	10.7333	10.7333	12.1285	12.1285	13.903	15.0679	15.0679	24.6419
	0.831659	3.3441	3.47137	3.4896	3.4896	3.76481	3.76481	10.7514	10.7812	10.7812	12.1565	12.1565	13.8928	15.0513	15.0513	24.6522
	0.834171	3.35271	3.41021	3.48479	3.48479	3.73284	3.73284	10.7984	10.8287	10.8287	12.1841	12.1841	13.8823	15.0346	15.0346	24.6622
	0.836685	3.34821	3.3616	3.47366	3.47366	3.70584	3.70584	10.8448	10.876	10.876	12.2111	12.2111	13.8717	15.0179	15.0179	24.6718
	0.839196	3.28534	3.37077	3.45463	3.45463	3.68538	3.68538	10.8907	10.9229	10.9229	12.2376	12.2376	13.8608	15.0011	15.0011	24.6813
	0.841708	3.22156	3.38019	3.42716	3.42716	3.67198	3.67198	10.936	10.9696	10.9696	12.2636	12.2636	13.8498	14.9843	14.9843	24.6904
	0.844222	3.15685	3.38986	3.39208	3.39208	3.66478	3.66478	10.9808	11.0158	11.0158	12.2891	12.2891	13.8386	14.9674	14.9674	24.6993
	0.846734	3.09117	3.35087	3.35087	3.39977	3.66228	3.66228	11.025	11.0617	11.0617	12.314	12.314	13.8272	14.9505	14.9505	24.7079
	0.849248	3.02449	3.30497	3.30497	3.4099	3.66301	3.66301	11.0686	11.1073	11.1073	12.3385	12.3385	13.8157	14.9335	14.9335	24.7163
	0.851759	2.95675	3.25542	3.25542	3.42024	3.66589	3.66589	11.1118	11.1525	11.1525	12.3625	12.3625	13.804	14.9165	14.9165	24.7245
	0.854271	2.88791	3.20292	3.20292	3.43078	3.67021	3.67021	11.1543	11.1973	11.1973	12.3859	12.3859	13.792	14.8995	14.8995	24.7324
	0.856785	2.81792	3.14792	3.14792	3.4415	3.67548	3.67548	11.1964	11.2417	11.2417	12.4089	12.4089	13.78	14.8824	14.8824	24.74
	0.859297	2.74671	3.09069	3.09069	3.45238	3.68139	3.68139	11.2379	11.2857	11.2857	12.4314	12.4314	13.7677	14.8654	14.8654	24.7475
	0.861811	2.67422	3.0314	3.0314	3.46343	3.68773	3.68773	11.2788	11.3293	11.3293	12.4534	12.4534	13.7553	14.8483	14.8483	24.7547
	0.864322	2.60037	2.97015	2.97015	3.47462	3.69435	3.69435	11.3192	11.3724	11.3724	12.4748	12.4748	13.7428	14.8313	14.8313	24.7617
	0.866834	2.52507	2.90699	2.90699	3.48593	3.70115	3.70115	11.3591	11.4152	11.4152	12.4958	12.4958	13.73	14.8142	14.8142	24.7685
	0.869348	2.44821	2.84192	2.84192	3.49736	3.70806	3.70806	11.3985	11.4575	11.4575	12.5164	12.5164	13.7172	14.7972	14.7972	24.775
	0.87186	2.36969	2.77495	2.77495	3.50888	3.71502	3.71502	11.4373	11.4993	11.4993	12.5364	12.5364	13.7041	14.7802	14.7802	24.7814
	0.874372	2.28936	2.70604	2.70604	3.52049	3.722	3.722	11.4756	11.5407	11.5407	12.5559	12.5559	13.6909	14.7632	14.7632	24.7876
	0.876885	2.20707	2.63513	2.63513	3.53218	3.72897	3.72897	11.5134	11.5816	11.5816	12.575	12.575	13.6776	14.7463	14.7463	24.7936
	0.879397	2.12261	2.56215	2.56215	3.54391	3.7359	3.7359	11.5506	11.6221	11.6221	12.5936	12.5936	13.6641	14.7295	14.7295	24.7993
	0.881909	2.03576	2.48701	2.48701	3.55569	3.74277	3.74277	11.5874	11.662	11.662	12.6117	12.6117	13.6505	14.7126	14.7126	24.8049
	0.884423	1.94624	2.40959	2.40959	3.56749	3.74958	3.74958	11.6236	11.7015	11.7015	12.6293	12.6293	13.6368	14.6959	14.6959	24.8104
	0.886935	1.85371	2.32976	2.32976	3.57931	3.75629	3.75629	11.6594	11.7404	11.7404	12.6464	12.6464	13.6229	14.6793	14.6793	24.8156
	0.889449	1.75773	2.24735	2.24735	3.59112	3.76292	3.76292	11.6946	11.7788	11.7788	12.6631	12.6631	13.6088	14.6627	14.6627	24.8207
	0.89196	1.65775	2.16214	2.16214	3.60291	3.76944	3.76944	11.7294	11.8167	11.8167	12.6793	12.6793	13.5947	14.6462	14.6462	24.8256
	0.894472	1.55306	2.07389	2.07389	3.61467	3.77586	3.77586	11.7636	11.8541	11.8541	12.695	12.695	13.5804	14.6299	14.6299	24.8303
	0.896986	1.44267	1.98229	1.98229	3.62638	3.78216	3.78216	11.7974	11.8909	11.8909	12.7102	12.7102	13.5659	14.6136	14.6136	24.8349
	0.899498	1.32523	1.88694	1.88694	3.63804	3.78835	3.78835	11.8307	11.9271	11.9271	12.7249	12.7249	13.5514	14.5975	14.5975	24.8393
	0.902012	1.19872	1.78736	1.78736	3.64962	3.79441	3.79441	11.8636	11.9628	11.9628	12.7392	12.7392	13.5367	14.5816	14.5816	24.8435
	0.904523	1.05998	1.68289	1.68289	3.66111	3.80035	3.80035	11.8959	11.9979	11.9979	12.753	12.753	13.5218	14.5658	14.5658	24.8476
	0.907035	0.903464	1.57269	1.57269	3.67249	3.80616	3.80616	11.9279	12.0325	12.0325	12.7662	12.7662	13.5069	14.5501	14.5501	24.8516
	0.909549	0.71775	1.45559	1.45559	3.68376	3.81184	3.81184	11.9593	12.0664	12.0664	12.779	12.779	13.4918	14.5347	14.5347	24.8554
	0.912061	0.469519	1.32988	1.32988	3.6949	3.81738	3.81738	11.9904	12.0998	12.0998	12.7914	12.7914	13.4766	14.5194	14.5194	24.859
	0.914572	-0.260302	1.19301	1.19301	3.70589	3.82279	3.82279	12.021	12.1325	12.1325	12.8032	12.8032	13.4613	14.5043	14.5043	24.8626
	0.917086	-0.591025	1.04077	1.04077	3.71672	3.82805	3.82805	12.0511	12.1647	12.1647	12.8145	12.8145	13.4459	14.4895	14.4895	24.8659
	0.919598	-0.789983	0.865264	0.865264	3.72739	3.83318	3.83318	12.0809	12.1962	12.1962	12.8253	12.8253	13.4304	14.4748	14.4748	24.8692
	0.92211	-0.944408	0.648145	0.648145	3.73787	3.83817	3.83817	12.1102	12.2271	12.2271	12.8357	12.8357	13.4147	14.4604	14.4604	24.8723
	0.924624	-1.07363	0.312705	0.312705	3.74815	3.843	3.843	12.1391	12.2574	12.2574	12.8455	12.8455	13.3989	14.4463	14.4463	24.8753
	0.927136	-1.18586	-0.46679	-0.46679	3.75822	3.8477	3.8477	12.1676	12.287	12.287	12.8548	12.8548	13.383	14.4324	14.4324	24.8782
	0.929649	-1.2855	-0.725667	-0.725667	3.76808	3.85225	3.85225	12.1957	12.316	12.316	12.8637	12.8637	13.367	14.4188	14.4188	24.881
	0.932161	-1.37525	-0.909931	-0.909931	3.7777	3.85665	3.85665	12.2234	12.3443	12.3443	12.872	12.872	13.3509	14.4055	14.4055	24.8836
	0.934673	-1.4569	-1.0591	-1.0591	3.78708	3.8609	3.8609	12.2508	12.3719	12.3719	12.8798	12.8798	13.3347	14.3925	14.3925	24.8861
	0.937187	-1.5317	-1.18636	-1.18636	3.7962	3.865	3.865	12.2777	12.3989	12.3989	12.8871	12.8871	13.3183	14.3798	14.3798	24.8885
	0.939699	-1.60058	-1.29803	-1.29803	3.80505	3.86895	3.86895	12.3043	12.4252	12.4252	12.8938	12.8938	13.3019	14.3674	14.3674	24.8908
	0.942213	-1.66424	-1.39774	-1.39774	3.81363	3.87274	3.87274	12.3306	12.4508	12.4508	12.9001	12.9001	13.2853	14.3554	14.3554	24.893
	0.944724	-1.72322	-1.4878	-1.4878	3.82192	3.87638	3.87638	12.3564	12.4757	12.4757	12.9058	12.9058	13.2686	14.3438	14.3438	24.8951
	0.947236	-1.77797	-1.56977	-1.56977	3.82992	3.87987	3.87987	12.3819	12.4999	12.4999	12.911	12.911	13.2518	14.3325	14.3325	24.897
	0.94975	-1.82883	-1.64477	-1.64477	3.83761	3.8832	3.8832	12.4071	12.5234	12.5234	12.9156	12.9156	13.235	14.3216	14.3216	24.8989
	0.952262	-1.8761	-1.71363	-1.71363	3.84498	3.88638	3.88638	12.4319	12.5461	12.5461	12.9197	12.9197	13.218	14.3111	14.3111	24.9006
	0.954773	-1.92002	-1.77699	-1.77699	3.85203	3.88939	3.88939	12.4564	12.5681	12.5681	12.9233	12.9233	13.2009	14.3011	14.3011	24.9023
	0.957287	-1.96079	-1.83535	-1.83535	3.85874	3.89225	3.89225	12.4806	12.5894	12.5894	12.9263	12.9263	13.1837	14.2915	14.2915	24.9039
	0.959799	-1.99858	-1.88911	-1.88911	3.86512	3.89495	3.89495	12.5044	12.6099	12.6099	12.9288	12.9288	13.1664	14.2823	14.2823	24.9053
	0.962313	-2.03354	-1.93857	-1.93857	3.87115	3.89749	3.89749	12.5279	12.6296	12.6296	12.9308	12.9308	13.149	14.2736	14.2736	24.9067
	0.964825	-2.0658	-1.98401	-1.98401	3.87682	3.89987	3.89987	12.5511	12.6486	12.6486	12.9322	12.9322	13.1315	14.2654	14.2654	24.908
	0.967336	-2.09545	-2.02565	-2.02565	3.88213	3.90209	3.90209	12.5739	12.6667	12.6667	12.9331	12.9331	13.114	14.2576	14.2576	24.9091
	0.96985	-2.12261	-2.06366	-2.06366	3.88708	3.90414	3.90414	12.5964	12.684	12.684	12.9335	12.9335	13.0963	14.2504	14.2504	24.9102
	0.972362	-2.14734	-2.09819	-2.09819	3.89165	3.90603	3.90603	12.6185	12.7004	12.7004	12.9334	12.9334	13.0787	14.2437	14.2437	24.9112
	0.974874	-2.16972	-2.12938	-2.12938	3.89583	3.90776	3.90776	12.6403	12.7159	12.7159	12.9328	12.9328	13.0609	14.2376	14.2376	24.9121
	0.977388	-2.1898	-2.15733	-2.15733	3.89964	3.90933	3.90933	12.6616	12.7305	12.7305	12.9318	12.9318	13.0432	14.2319	14.2319	24.9129
	0.9799	-2.20765	-2.18212	-2.18212	3.90306	3.91073	3.91073	12.6826	12.744	12.744	12.9303	12.9303	13.0256	14.2269	14.2269	24.9137
	0.982413	-2.2233	-2.20384	-2.20384	3.90608	3.91197	3.91197	12.703	12.7565	12.7565	12.9286	12.9286	13.008	14.2224	14.2224	24.9143
	0.984925	-2.23679	-2.22255	-2.22255	3.90871	3.91305	3.91305	12.7228	12.7678	12.7678	12.9266	12.9266	12.9907	14.2185	14.2185	24.9149
	0.987437	-2.24815	-2.23829	-2.23829	3.91094	3.91396	3.91396	12.7418	12.7779	12.7779	12.9244	12.9244	12.9737	14.2152	14.2152	24.9153
	0.989951	-2.25742	-2.25112	-2.25112	3.91277	3.9147	3.9147	12.7598	12.7865	12.7865	12.9223	12.9223	12.9575	14.2124	14.2124	24.9157
	0.992463	-2.2646	-2.26107	-2.26107	3.91419	3.91528	3.91528	12.7761	12.7935	12.7935	12.9203	12.9203	12.9425	14.2103	14.2103	24.916
	0.994977	-2.26972	-2.26815	-2.26815	3.91521	3.91569	3.91569	12.7899	12.7987	12.7987	12.9187	12.9187	12.9297	14.2088	14.2088	24.9162
	0.997488	-2.27279	-2.2724	-2.2724	3.91582	3.91594	3.91594	12.7995	12.8019	12.8019	12.9177	12.9177	12.9207	14.2079	14.2079	24.9164
	1	-2.27381	-2.27381	-2.27381	3.91603	3.91603	3.91603	12.803	12.803	12.803	12.9173	12.9173	12.9173	14.2076	14.2076	24.9164

## Sheet: panel b
uAFD		VAFD groundstate		VAFD QIR displaced
(AMU^1/2 * Ang))		meV/f.u.		meV/f.u.
-2.5		176.307		-5.58561
-2.4		144.161		-23.4715
-2.3		116.256		-37.6981
-2.2		92.2265		-48.6314
-2.1		71.7215		-56.6222
-2		54.4062		-62.0053
-1.9		39.9611		-65.1003
-1.8		28.0824		-66.2109
-1.7		18.4819		-65.6255
-1.6		10.8868		-63.6166
-1.5		5.04013		-60.4414
-1.4		0.700295		-56.3414
-1.3		-2.3586		-51.5425
-1.2		-4.34692		-46.2551
-1.1		-5.45942		-40.6739
-1		-5.8753		-34.9782
-0.9		-5.75815		-29.3315
-0.8		-5.25601		-23.8819
-0.7		-4.50132		-18.7617
-0.6		-3.61093		-14.088
-0.5		-2.68613		-9.96185
-0.4		-1.81261		-6.46907
-0.3		-1.06049		-3.67975
-0.2		-0.484316		-1.64843
-0.1		-0.123027		-0.414055
0		0		0
0.1		-0.123027		-0.414055
0.2		-0.484316		-1.64843
0.3		-1.06049		-3.67975
0.4		-1.81261		-6.46907
0.5		-2.68613		-9.96185
0.6		-3.61093		-14.088
0.7		-4.50132		-18.7617
0.8		-5.25601		-23.8819
0.9		-5.75815		-29.3315
1		-5.8753		-34.9782
1.1		-5.45942		-40.6739
1.2		-4.34692		-46.2551
1.3		-2.3586		-51.5425
1.4		0.700295		-56.3414
1.5		5.04013		-60.4414
1.6		10.8868		-63.6166
1.7		18.4819		-65.6255
1.8		28.0824		-66.2109
1.9		39.9611		-65.1003
2		54.4062		-62.0053
2.1		71.7215		-56.6222
2.2		92.2265		-48.6314
2.3		116.256		-37.6981
2.4		144.161		-23.4715
2.5		176.307		-5.58561

## Sheet: panel c
uAFD		VAFD groundstate		VAFD strain displaced
(AMU^1/2 * Ang))		meV/f.u.		meV/f.u.
-2.5		176.307		375.223
-2.4		144.161		327.482
-2.3		116.256		284.618
-2.2		92.2265		246.267
-2.1		71.7215		212.076
-2		54.4062		181.712
-1.9		39.9611		154.855
-1.8		28.0824		131.2
-1.7		18.4819		110.461
-1.6		10.8868		92.3627
-1.5		5.04013		76.6498
-1.4		0.700295		63.0803
-1.3		-2.3586		51.4282
-1.2		-4.34692		41.4833
-1.1		-5.45942		33.0507
-1		-5.8753		25.9512
-0.9		-5.75815		20.0213
-0.8		-5.25601		15.113
-0.7		-4.50132		11.0937
-0.6		-3.61093		7.84662
-0.5		-2.68613		5.2705
-0.4		-1.81261		3.27963
-0.3		-1.06049		1.80389
-0.2		-0.484316		0.788745
-0.1		-0.123027		0.195239
0		0		0
0.1		-0.123027		0.195239
0.2		-0.484316		0.788745
0.3		-1.06049		1.80389
0.4		-1.81261		3.27963
0.5		-2.68613		5.2705
0.6		-3.61093		7.84662
0.7		-4.50132		11.0937
0.8		-5.25601		15.113
0.9		-5.75815		20.0213
1		-5.8753		25.9512
1.1		-5.45942		33.0507
1.2		-4.34692		41.4833
1.3		-2.3586		51.4282
1.4		0.700295		63.0803
1.5		5.04013		76.6498
1.6		10.8868		92.3627
1.7		18.4819		110.461
1.8		28.0824		131.2
1.9		39.9611		154.855
2		54.4062		181.712
2.1		71.7215		212.076
2.2		92.2265		246.267
2.3		116.256		284.618
2.4		144.161		327.482
2.5		176.307		375.223
