# Supplementary material for: Quenched lattice fluctuations in optically driven SrTiO3
Source: Nat Mater. 2024 Feb 1;23(3):363–8. doi: 10.1038/s41563-023-01791-y (PMC10917662; doi:10.1038/s41563-023-01791-y)
Supplement: Supplementary file 6 — R-point diffuse scattering intensity data plotted in Fig. 4a,c,e, and the simulation data on variance in R-point amplitude plotted in Fig. 4b,d,f. [file 41563_2023_1791_MOESM6_ESM.xlsx]

## Sheet: panel a,c,e
fluence	15 mJ/cm2	35 mJ/cm2	60 mJ/cm2
t (ps)	I(t)/IO	I(t)/IO	I(t)/IO
-1	1.00359	0.991546	0.981275
-0.9	0.991909	1.00019	1.01105
-0.8	0.991522	0.977135	0.996772
-0.7	0.991374	1.0177	0.984164
-0.6	1.00222	1.00371	0.994291
-0.5	0.993099	0.996351	1.00766
-0.4	1.00209	0.979446	0.998928
-0.3	0.996396	1.00787	0.996908
-0.2	1.01305	1.03127	1.0552
-0.1	1.00537	1.04991	1.06513
-1.42109e-14	1.01578	1.08018	1.14916
0.1	1.01456	1.04762	1.10102
0.2	0.989574	0.969743	0.973231
0.3	0.995059	0.930963	0.874335
0.4	0.985724	0.91275	0.841009
0.5	0.976918	0.879796	0.917676
0.6	0.971444	0.89414	0.906695
0.7	0.95481	0.912368	0.905377
0.8	0.989579	0.905455	0.890654
0.9	0.972943	0.8927	0.86775
1	0.97752	0.90844	0.842274
1.1	0.977349	0.86595	0.858003
1.2	0.981837	0.874203	0.871128
1.3	0.981387	0.873919	0.86593
1.4	0.966857	0.864345	0.846997
1.5	0.955852	0.865195	0.822791
1.6	0.952665	0.869365	0.84553
1.7	0.952422	0.847801	0.801869
1.8	0.971175	0.860819	0.835135
1.9	0.944589	0.87052	0.821606
2	0.964923	0.841502	0.827241
2.1	0.961003	0.859433	0.82882
2.2	0.967739	0.845367	0.808818
2.3	0.970848	0.861728	0.829332
2.4	0.954678	0.847761	0.8143
2.5	0.967709	0.840438	0.82147
2.6	0.954761	0.81876	0.800522
2.7	0.956913	0.845343	0.826515
2.8	0.95645	0.848756	0.791522
2.9	0.956511	0.845358	0.829237
3	0.961946	0.839342	0.803958

## Sheet: panel b,d,f
fluence	15 mJ/cm2	35 mJ/cm2	60 mJ/cm2		60 mJ/cm2	60 mJ/cm2
t (ps)	I(t)/IO	I(t)/IO	I(t)/IO		I(t)/IO	I(t)/IO
					only Qeta	only QIR^2
-1	1	1	1		1	1
-0.99	1	1	1		1	1
-0.98	1	1	1		1	1
-0.97	1	1	1		1	1
-0.96	1	1	1		1	1
-0.95	1	1	1		1	1
-0.94	1	1	1		1	1
-0.93	1	1	1		1	1
-0.92	1	1	1		1	1
-0.91	1	1	1		1	1
-0.9	1	1	1		1	1
-0.89	1	1	1		1	1
-0.88	1	1	1		1	1
-0.87	1	1	1		1	1
-0.86	1	1	1		1	1
-0.85	1	1	1		1	1
-0.84	1	1	1		1	1
-0.83	1	1	1		1	1
-0.82	1	1	1		1	1
-0.81	1	1	1		1	1
-0.8	1	1	1		1	1
-0.79	1	1	1		1	1
-0.78	1	1	1		1	1
-0.77	1	1	1		1	1
-0.76	1	1	1		1	1
-0.75	1	1	1		1	1
-0.74	1	1	1		1	1
-0.73	1	1	1		1	1
-0.72	1	1	1		1	1
-0.71	1	1	1		1	1
-0.7	1	1	1		1	1
-0.69	1	1	1		1	1
-0.68	1	1	1		1	1
-0.67	1	1	1		1	1
-0.66	1	1	1		1	1
-0.65	1	1	1		1	1
-0.64	1	1	1		1	1
-0.63	1	1	1		1	1
-0.62	1	1	1		1	1
-0.61	1	1	1		1	1
-0.6	1	1	1		1	1
-0.59	1	1	1		1	1
-0.58	1	1	1		1	1
-0.57	1	1	1		1	1
-0.56	1	1	1		1	1
-0.55	1	1	1		1	1
-0.54	1	1	1		1	1
-0.53	1	1	1		1	1
-0.52	1	1	1		1	1
-0.51	1	1	1		1	1
-0.5	1	1	1		1	1
-0.49	1	1	1		1	1
-0.48	1	1	1		1	1
-0.47	1	1	1		1	1
-0.46	1	1	1		1	1
-0.45	1	1	1.00001		1	1
-0.44	1	1.00001	1.00002		1	1
-0.43	1	1.00002	1.00004		1	1
-0.42	1	1.00004	1.00006		1	1
-0.41	1	1.00007	1.00011		1	1
-0.4	1	1.00014	1.00022		1	1.00001
-0.39	1	1.00021	1.00034		1	1.00002
-0.38	1	1.00034	1.00056		1	1.00004
-0.37	1	1.0006	1.00097		1	1.00006
-0.36	1	1.00088	1.00144		1	1.00011
-0.35	1.00001	1.00128	1.00209		1	1.00022
-0.34	1.00001	1.00198	1.00323		0.999999	1.00034
-0.33	1.00003	1.00279	1.00454		0.999998	1.00056
-0.32	1.00004	1.00374	1.00608		0.999997	1.00098
-0.31	1.00007	1.00522	1.00848		0.999995	1.00144
-0.3	1.00011	1.00693	1.01124		0.999992	1.0021
-0.29	1.00017	1.00875	1.01418		0.999986	1.00324
-0.28	1.00025	1.01125	1.01823		0.999978	1.00456
-0.27	1.00038	1.01412	1.02287		0.999966	1.00611
-0.26	1.00054	1.01701	1.02753		0.999949	1.00853
-0.25	1.00072	1.02058	1.03327		0.999924	1.01132
-0.24	1.00101	1.0246	1.03975		0.999889	1.0143
-0.23	1.00134	1.02853	1.04604		0.999842	1.01839
-0.22	1.00169	1.03297	1.05316		0.999779	1.0231
-0.21	1.00218	1.03787	1.06102		0.999697	1.02784
-0.2	1.00273	1.04256	1.06848		0.999591	1.03369
-0.19	1.0033	1.04753	1.07637		0.999457	1.04032
-0.18	1.00399	1.05289	1.0849		0.99929	1.04678
-0.17	1.00477	1.05793	1.09284		0.999084	1.05411
-0.16	1.00554	1.06299	1.10078		0.998834	1.06225
-0.15	1.0064	1.06834	1.10917		0.998534	1.07003
-0.14	1.00736	1.07327	1.11682		0.998179	1.07831
-0.13	1.00827	1.07798	1.12407		0.997762	1.08731
-0.12	1.00925	1.08285	1.13154		0.997277	1.09579
-0.11	1.01029	1.08724	1.13818		0.996719	1.10437
-0.1	1.01129	1.09119	1.14405		0.996082	1.1135
-0.09	1.01228	1.09516	1.14991		0.995361	1.122
-0.08	1.01334	1.09861	1.15489		0.994551	1.1302
-0.07	1.01431	1.10146	1.15881		0.993648	1.13876
-0.06	1.01526	1.10419	1.16251		0.992646	1.14661
-0.05	1.01622	1.10639	1.16532		0.991544	1.15383
-0.04	1.01711	1.10788	1.16689		0.990337	1.1612
-0.03	1.01792	1.10911	1.16803		0.989024	1.16783
-0.02	1.01873	1.10984	1.16833		0.987603	1.17356
-0.01	1.01944	1.10978	1.1673		0.986073	1.17923
3.81639e-17	1.02005	1.10937	1.1657		0.984433	1.18418
0.01	1.02064	1.1085	1.16333		0.982685	1.18805
0.02	1.02113	1.10682	1.15964		0.980829	1.19167
0.03	1.02149	1.10473	1.15529		0.978867	1.19461
0.04	1.0218	1.10223	1.15029		0.976801	1.19636
0.05	1.02202	1.09897	1.14407		0.974636	1.19772
0.06	1.0221	1.09526	1.13716		0.972375	1.19848
0.07	1.02211	1.09121	1.12975		0.970022	1.19804
0.08	1.02203	1.08648	1.1213		0.967584	1.19709
0.09	1.02181	1.08131	1.1122		0.965066	1.19563
0.1	1.0215	1.07588	1.10278		0.962474	1.19305
0.11	1.02112	1.0699	1.09255		0.959816	1.18989
0.12	1.02059	1.06351	1.08177		0.957098	1.18634
0.13	1.01998	1.05696	1.07086		0.954329	1.18179
0.14	1.01929	1.04999	1.05942		0.951517	1.17666
0.15	1.01847	1.0427	1.04757		0.948669	1.17126
0.16	1.01757	1.03534	1.03579		0.945796	1.16505
0.17	1.0166	1.02773	1.02377		0.942905	1.15829
0.18	1.01553	1.01988	1.01154		0.940005	1.15139
0.19	1.01436	1.01206	0.999551		0.937106	1.1439
0.2	1.01316	1.00416	0.987617		0.934215	1.13594
0.21	1.01186	0.996134	0.975672		0.931341	1.12797
0.22	1.01049	0.98824	0.964143		0.928493	1.11965
0.23	1.00909	0.980416	0.952932		0.92568	1.11097
0.24	1.00762	0.972582	0.941908		0.922907	1.10241
0.25	1.00609	0.964971	0.931445		0.920184	1.09372
0.26	1.00455	0.957573	0.921522		0.917518	1.08482
0.27	1.00297	0.950279	0.911964		0.914913	1.07615
0.28	1.00135	0.943286	0.903073		0.912377	1.06758
0.29	0.999727	0.936623	0.89489		0.909916	1.05894
0.3	0.998094	0.930169	0.887213		0.907532	1.05063
0.31	0.996434	0.924074	0.880266		0.905232	1.04261
0.32	0.994792	0.9184	0.874131		0.903017	1.03467
0.33	0.993164	0.913021	0.868595		0.900892	1.02714
0.34	0.99153	0.908039	0.863802		0.898858	1.02006
0.35	0.989926	0.903537	0.85986		0.896916	1.01319
0.36	0.98836	0.899392	0.856556		0.895067	1.00678
0.37	0.986807	0.895659	0.853957		0.893311	1.00094
0.38	0.985296	0.892432	0.852184		0.891648	0.995416
0.39	0.983842	0.889595	0.851033		0.890076	0.99039
0.4	0.982419	0.887164	0.850502		0.888593	0.985997
0.41	0.981048	0.88523	0.850713		0.887196	0.982008
0.42	0.979749	0.883694	0.85148		0.885882	0.978519
0.43	0.978497	0.882532	0.852742		0.884648	0.975689
0.44	0.977304	0.881831	0.854613		0.88349	0.97331
0.45	0.976193	0.881507	0.856934		0.882402	0.971408
0.46	0.975141	0.881505	0.859594		0.881381	0.97015
0.47	0.974154	0.881902	0.862695		0.88042	0.969358
0.48	0.973253	0.882632	0.86611		0.879514	0.968994
0.49	0.97242	0.883615	0.869693		0.878657	0.969222
0.5	0.971654	0.884915	0.873529		0.877844	0.969898
0.51	0.970975	0.886484	0.877525		0.877068	0.970932
0.52	0.97037	0.888227	0.881518		0.876323	0.972476
0.53	0.969829	0.89019	0.885573		0.875604	0.97442
0.54	0.969372	0.892345	0.889633		0.874904	0.976639
0.55	0.96899	0.894589	0.89353		0.874217	0.97926
0.56	0.968668	0.896952	0.897309		0.873538	0.982213
0.57	0.968424	0.89942	0.900952		0.872862	0.985346
0.58	0.96825	0.901894	0.904298		0.872183	0.988759
0.59	0.968131	0.904384	0.907372		0.871496	0.992418
0.6	0.968079	0.906895	0.910193		0.870798	0.996158
0.61	0.968091	0.909332	0.912617		0.870084	1.00005
0.62	0.96815	0.911691	0.914654		0.86935	1.00409
0.63	0.968263	0.913992	0.916354		0.868595	1.00812
0.64	0.968432	0.91615	0.917599		0.867814	1.01218
0.65	0.968637	0.918152	0.918387		0.867006	1.01629
0.66	0.968882	0.920025	0.918791		0.866169	1.0203
0.67	0.969172	0.921703	0.918728		0.865302	1.02422
0.68	0.969486	0.923162	0.918186		0.864405	1.0281
0.69	0.969827	0.92444	0.917255		0.863477	1.0318
0.7	0.970199	0.925487	0.915886		0.862518	1.03532
0.71	0.970585	0.926274	0.914062		0.86153	1.03871
0.72	0.970982	0.926845	0.911883		0.860514	1.04188
0.73	0.971397	0.927169	0.909333		0.859472	1.04477
0.74	0.971814	0.927216	0.906394		0.858405	1.04748
0.75	0.97223	0.92703	0.903166		0.857316	1.04991
0.76	0.97265	0.926602	0.899665		0.856207	1.05203
0.77	0.973062	0.9259	0.89587		0.855083	1.05391
0.78	0.97346	0.92497	0.891879		0.853946	1.0555
0.79	0.973849	0.923818	0.88773		0.852799	1.05674
0.8	0.974222	0.922419	0.883405		0.851647	1.05772
0.81	0.97457	0.920812	0.87899		0.850492	1.05841
0.82	0.974899	0.91902	0.874541		0.84934	1.05875
0.83	0.975203	0.917023	0.870041		0.848194	1.05882
0.84	0.975474	0.914855	0.865561		0.847057	1.05862
0.85	0.975717	0.912552	0.861166		0.845934	1.05809
0.86	0.975931	0.910097	0.856841		0.844828	1.0573
0.87	0.976105	0.90752	0.852639		0.843743	1.05628
0.88	0.976244	0.904864	0.848627		0.842681	1.05498
0.89	0.97635	0.902118	0.844791		0.841648	1.05344
0.9	0.976414	0.899307	0.841164		0.840644	1.05172
0.91	0.97644	0.896474	0.837808		0.839673	1.04977
0.92	0.976429	0.893617	0.83471		0.838737	1.04763
0.93	0.976377	0.890753	0.831883		0.837839	1.04537
0.94	0.976284	0.887924	0.82938		0.83698	1.04294
0.95	0.976156	0.885134	0.827186		0.836161	1.04038
0.96	0.975988	0.882392	0.825296		0.835383	1.03775
0.97	0.975781	0.879738	0.823751		0.834647	1.03503
0.98	0.975541	0.877177	0.822534		0.833954	1.03224
0.99	0.975264	0.874713	0.821624		0.833303	1.02944
1	0.974952	0.87238	0.821046		0.832694	1.02662
1.01	0.974611	0.870186	0.820786		0.832126	1.02378
1.02	0.974239	0.868126	0.820805		0.831598	1.021
1.03	0.973836	0.866229	0.821117		0.831108	1.01826
1.04	0.97341	0.864503	0.821704		0.830656	1.01557
1.05	0.972961	0.862938	0.822522		0.830239	1.01298
1.06	0.972487	0.861553	0.823568		0.829855	1.01049
1.07	0.971996	0.860356	0.824827		0.829501	1.00809
1.08	0.971489	0.859333	0.826248		0.829176	1.00583
1.09	0.970966	0.858494	0.827819		0.828876	1.00373
1.1	0.970433	0.857846	0.829525		0.828599	1.00176
1.11	0.969893	0.85737	0.831315		0.828341	0.999954
1.12	0.969344	0.857069	0.833168		0.828101	0.998334
1.13	0.968792	0.856947	0.835073		0.827874	0.996875
1.14	0.968241	0.856984	0.836981		0.827659	0.995598
1.15	0.96769	0.857173	0.838868		0.827451	0.994524
1.16	0.967142	0.857519	0.840727		0.827249	0.993625
1.17	0.966604	0.857999	0.842514		0.82705	0.992912
1.18	0.966072	0.858601	0.844205		0.82685	0.992405
1.19	0.965552	0.859326	0.845797		0.826648	0.992075
1.2	0.965046	0.860152	0.847257		0.826442	0.991922
1.21	0.964555	0.861064	0.848561		0.826228	0.991964
1.22	0.96408	0.862058	0.849711		0.826006	0.992173
1.23	0.963626	0.863116	0.850687		0.825774	0.99254
1.24	0.963192	0.864218	0.851467		0.82553	0.993078
1.25	0.962779	0.865361	0.85206		0.825274	0.993765
1.26	0.962391	0.866528	0.852456		0.825004	0.99458
1.27	0.962028	0.867699	0.85264		0.824719	0.995536
1.28	0.961688	0.868868	0.852625		0.82442	0.996611
1.29	0.961377	0.870023	0.852413		0.824105	0.99778
1.3	0.961092	0.871144	0.851994		0.823776	0.999052
1.31	0.960834	0.872226	0.851385		0.823433	1.00041
1.32	0.960605	0.873259	0.850599		0.823075	1.00182
1.33	0.960404	0.874226	0.849633		0.822704	1.0033
1.34	0.960229	0.875122	0.848506		0.822321	1.00482
1.35	0.960084	0.875942	0.847237		0.821927	1.00636
1.36	0.959966	0.876672	0.84583		0.821523	1.00792
1.37	0.959874	0.877307	0.844305		0.821111	1.00949
1.38	0.959809	0.877847	0.842686		0.820692	1.01104
1.39	0.959771	0.878281	0.840982		0.820267	1.01258
1.4	0.959757	0.878606	0.839212		0.819839	1.01408
1.41	0.959766	0.878826	0.837403		0.81941	1.01554
1.42	0.959799	0.878934	0.835566		0.81898	1.01694
1.43	0.959853	0.87893	0.833718		0.818553	1.01829
1.44	0.959926	0.878819	0.831885		0.818129	1.01956
1.45	0.96002	0.878601	0.830081		0.81771	1.02074
1.46	0.96013	0.878275	0.828318		0.817299	1.02185
1.47	0.960255	0.87785	0.82662		0.816896	1.02286
1.48	0.960396	0.877329	0.825		0.816504	1.02377
1.49	0.960549	0.876714	0.823465		0.816123	1.02458
1.5	0.960713	0.876017	0.822036		0.815756	1.02528
1.51	0.960886	0.875241	0.820722		0.815403	1.02587
1.52	0.961068	0.874392	0.819526		0.815065	1.02635
1.53	0.961254	0.873481	0.818464		0.814743	1.02672
1.54	0.961446	0.872516	0.81754		0.814438	1.02698
1.55	0.96164	0.871501	0.816754		0.81415	1.02712
1.56	0.961834	0.870449	0.816112		0.813881	1.02716
1.57	0.962029	0.86937	0.815619		0.813629	1.02709
1.58	0.962221	0.868268	0.815266		0.813395	1.02691
1.59	0.96241	0.867155	0.815055		0.813179	1.02664
1.6	0.962594	0.866042	0.814986		0.812981	1.02627
1.61	0.962772	0.864932	0.815048		0.8128	1.02581
1.62	0.962942	0.863837	0.815235		0.812635	1.02527
1.63	0.963103	0.862766	0.815545		0.812487	1.02465
1.64	0.963255	0.861724	0.815962		0.812353	1.02396
1.65	0.963395	0.860719	0.816478		0.812233	1.02321
1.66	0.963524	0.85976	0.817086		0.812127	1.02239
1.67	0.96364	0.858851	0.817771		0.812032	1.02153
1.68	0.963743	0.857997	0.81852		0.811948	1.02063
1.69	0.963832	0.857206	0.819325		0.811873	1.0197
1.7	0.963907	0.85648	0.82017		0.811807	1.01873
1.71	0.963967	0.855822	0.821041		0.811747	1.01776
1.72	0.964012	0.855237	0.82193		0.811693	1.01677
1.73	0.964041	0.854727	0.822822		0.811642	1.01578
1.74	0.964056	0.854292	0.823702		0.811595	1.01479
1.75	0.964054	0.853935	0.824562		0.811549	1.01382
1.76	0.964038	0.853655	0.825392		0.811503	1.01286
1.77	0.964007	0.853451	0.826176		0.811457	1.01194
1.78	0.96396	0.853323	0.82691		0.811409	1.01104
1.79	0.9639	0.85327	0.827584		0.811357	1.01018
1.8	0.963826	0.853286	0.828187		0.811302	1.00937
1.81	0.963738	0.853371	0.828716		0.811242	1.0086
1.82	0.963637	0.853522	0.829166		0.811177	1.00789
1.83	0.963525	0.853733	0.829529		0.811106	1.00723
1.84	0.963401	0.854001	0.829803		0.811028	1.00664
1.85	0.963266	0.854321	0.829988		0.810944	1.0061
1.86	0.963122	0.854688	0.83008		0.810852	1.00563
1.87	0.962969	0.855095	0.83008		0.810753	1.00523
1.88	0.962809	0.855539	0.829991		0.810647	1.0049
1.89	0.962641	0.856013	0.829812		0.810534	1.00463
1.9	0.962468	0.85651	0.829548		0.810414	1.00443
1.91	0.962289	0.857026	0.829205		0.810287	1.0043
1.92	0.962107	0.857554	0.828785		0.810154	1.00424
1.93	0.961922	0.858088	0.828294		0.810015	1.00424
1.94	0.961735	0.858624	0.82774		0.809871	1.00431
1.95	0.961547	0.859154	0.82713		0.809722	1.00444
1.96	0.96136	0.859673	0.826469		0.809569	1.00462
1.97	0.961173	0.860177	0.825769		0.809413	1.00486
1.98	0.960988	0.860661	0.825035		0.809255	1.00516
1.99	0.960807	0.86112	0.824276		0.809094	1.0055
2	0.960629	0.861549	0.823502		0.808933	1.00588
2.01	0.960455	0.861946	0.82272		0.808772	1.00631
2.02	0.960287	0.862306	0.821938		0.808612	1.00677
2.03	0.960126	0.862627	0.821165		0.808453	1.00726
2.04	0.959971	0.862906	0.820409		0.808297	1.00778
2.05	0.959823	0.863141	0.819677		0.808143	1.00832
2.06	0.959684	0.86333	0.818976		0.807994	1.00888
2.07	0.959553	0.863473	0.818313		0.807849	1.00945
2.08	0.959431	0.863568	0.817692		0.80771	1.01003
2.09	0.959319	0.863616	0.81712		0.807576	1.01061
2.1	0.959216	0.863616	0.816601		0.807448	1.01118
2.11	0.959123	0.86357	0.816138		0.807327	1.01175
2.12	0.95904	0.863477	0.815735		0.807213	1.01232
2.13	0.958968	0.863341	0.815395		0.807107	1.01286
2.14	0.958906	0.863162	0.815118		0.807007	1.01339
2.15	0.958854	0.862943	0.814904		0.806916	1.0139
2.16	0.958813	0.862687	0.814755		0.806832	1.01438
2.17	0.958782	0.862395	0.814669		0.806755	1.01483
2.18	0.958761	0.862072	0.814645		0.806687	1.01525
2.19	0.95875	0.86172	0.81468		0.806625	1.01564
2.2	0.958748	0.861344	0.814773		0.806571	1.016
2.21	0.958755	0.860945	0.814918		0.806523	1.01631
2.22	0.958772	0.860529	0.815114		0.806482	1.01659
2.23	0.958797	0.8601	0.815355		0.806447	1.01683
2.24	0.958829	0.85966	0.815635		0.806418	1.01703
2.25	0.958869	0.859214	0.815952		0.806393	1.01718
2.26	0.958917	0.858765	0.816299		0.806374	1.0173
2.27	0.95897	0.858318	0.81667		0.806358	1.01737
2.28	0.959029	0.857875	0.81706		0.806345	1.01741
2.29	0.959094	0.857442	0.817463		0.806336	1.01741
2.3	0.959163	0.85702	0.817874		0.806329	1.01736
2.31	0.959236	0.856612	0.818287		0.806323	1.01728
2.32	0.959313	0.856223	0.818696		0.806318	1.01717
2.33	0.959392	0.855855	0.819096		0.806314	1.01702
2.34	0.959474	0.855509	0.819482		0.80631	1.01684
2.35	0.959556	0.855189	0.81985		0.806305	1.01663
2.36	0.95964	0.854896	0.820194		0.806299	1.0164
2.37	0.959724	0.854632	0.820512		0.806292	1.01614
2.38	0.959807	0.854398	0.820799		0.806283	1.01585
2.39	0.95989	0.854195	0.821053		0.806271	1.01555
2.4	0.959971	0.854024	0.82127		0.806257	1.01524
2.41	0.96005	0.853886	0.82145		0.80624	1.0149
2.42	0.960126	0.85378	0.821591		0.80622	1.01456
2.43	0.9602	0.853707	0.82169		0.806197	1.01421
2.44	0.96027	0.853665	0.821748		0.80617	1.01386
2.45	0.960336	0.853655	0.821766		0.80614	1.01351
2.46	0.960398	0.853675	0.821742		0.806106	1.01315
2.47	0.960455	0.853723	0.821679		0.806069	1.0128
2.48	0.960507	0.8538	0.821578		0.806028	1.01245
2.49	0.960554	0.853902	0.82144		0.805985	1.01212
2.5	0.960595	0.854028	0.821268		0.805938	1.01179
2.51	0.960631	0.854176	0.821064		0.805889	1.01148
2.52	0.960662	0.854343	0.820831		0.805836	1.01118
2.53	0.960686	0.854529	0.820573		0.805782	1.0109
2.54	0.960705	0.854729	0.820293		0.805726	1.01064
2.55	0.960717	0.854942	0.819994		0.805668	1.01039
2.56	0.960724	0.855166	0.81968		0.805608	1.01017
2.57	0.960724	0.855397	0.819354		0.805548	1.00997
2.58	0.960719	0.855633	0.819021		0.805487	1.0098
2.59	0.960708	0.855871	0.818685		0.805426	1.00964
2.6	0.960692	0.85611	0.818348		0.805365	1.00952
2.61	0.96067	0.856347	0.818015		0.805304	1.00941
2.62	0.960643	0.856579	0.81769		0.805245	1.00934
2.63	0.960611	0.856805	0.817375		0.805186	1.00928
2.64	0.960574	0.857021	0.817073		0.80513	1.00925
2.65	0.960533	0.857227	0.816788		0.805075	1.00925
2.66	0.960488	0.85742	0.816522		0.805022	1.00927
2.67	0.960439	0.8576	0.816277		0.804971	1.00931
2.68	0.960387	0.857763	0.816056		0.804923	1.00937
2.69	0.960332	0.85791	0.81586		0.804878	1.00945
2.7	0.960274	0.858038	0.81569		0.804836	1.00955
2.71	0.960213	0.858148	0.815548		0.804797	1.00967
2.72	0.960151	0.858238	0.815434		0.804762	1.00981
2.73	0.960087	0.858308	0.815348		0.804729	1.00996
2.74	0.960022	0.858358	0.815291		0.8047	1.01013
2.75	0.959957	0.858387	0.815262		0.804674	1.0103
2.76	0.959891	0.858396	0.81526		0.804651	1.01049
2.77	0.959824	0.858385	0.815284		0.804631	1.01068
2.78	0.959759	0.858355	0.815333		0.804615	1.01089
2.79	0.959694	0.858305	0.815407		0.804601	1.01109
2.8	0.95963	0.858237	0.815502		0.80459	1.0113
2.81	0.959567	0.858153	0.815616		0.804581	1.01152
2.82	0.959506	0.858052	0.815749		0.804575	1.01173
2.83	0.959447	0.857936	0.815897		0.804571	1.01194
2.84	0.95939	0.857806	0.816059		0.804569	1.01214
2.85	0.959336	0.857664	0.816231		0.804569	1.01235
2.86	0.959285	0.857511	0.816411		0.80457	1.01254
2.87	0.959236	0.85735	0.816597		0.804572	1.01273
2.88	0.959191	0.85718	0.816786		0.804575	1.01291
2.89	0.959149	0.857005	0.816975		0.804578	1.01308
2.9	0.959111	0.856825	0.817162		0.804582	1.01324
2.91	0.959076	0.856642	0.817346		0.804586	1.01338
2.92	0.959045	0.856459	0.817522		0.80459	1.01352
2.93	0.959018	0.856276	0.81769		0.804594	1.01364
2.94	0.958994	0.856095	0.817848		0.804597	1.01375
2.95	0.958975	0.855917	0.817994		0.804599	1.01384
2.96	0.958959	0.855744	0.818125		0.8046	1.01392
2.97	0.958947	0.855578	0.818242		0.8046	1.01398
2.98	0.958939	0.855419	0.818343		0.804599	1.01403
2.99	0.958935	0.855269	0.818426		0.804596	1.01406
3	0.958934	0.855129	0.818491		0.804592	1.01408
