# Supplementary material for: Quenched lattice fluctuations in optically driven SrTiO3
Source: Nat Mater. 2024 Feb 1;23(3):363–8. doi: 10.1038/s41563-023-01791-y (PMC10917662; doi:10.1038/s41563-023-01791-y)
Supplement: Supplementary file 7 — Potential-energy data plotted in Fig. 5. [file 41563_2023_1791_MOESM7_ESM.xlsx]

## Sheet: panel a
		negative time delays		time zero		positive time delays
QAFD		VAFD		VAFD		VAFD
(AMU^1/2 * Ang))		meV/f.u.		meV/f.u.		meV/f.u.
-1.8		4.212		2.3004		6.36598
-1.7		3.757		2.0519		5.6783
-1.6		3.328		1.8176		5.02991
-1.5		2.925		1.5975		4.42082
-1.4		2.548		1.3916		3.85103
-1.3		2.197		1.1999		3.32053
-1.2		1.872		1.0224		2.82933
-1.1		1.573		0.8591		2.37742
-1		1.3		0.71		1.96481
-0.9		1.053		0.5751		1.5915
-0.8		0.832		0.4544		1.25748
-0.7		0.637		0.3479		0.962757
-0.6		0.468		0.2556		0.707332
-0.5		0.325		0.1775		0.491203
-0.4		0.208		0.1136		0.31437
-0.3		0.117		0.0639		0.176833
-0.2		0.052		0.0284		0.0785924
-0.1		0.013		0.0071		0.0196481
0		0		0		0
0.1		0.013		0.0071		0.0196481
0.2		0.052		0.0284		0.0785924
0.3		0.117		0.0639		0.176833
0.4		0.208		0.1136		0.31437
0.5		0.325		0.1775		0.491203
0.6		0.468		0.2556		0.707332
0.7		0.637		0.3479		0.962757
0.8		0.832		0.4544		1.25748
0.9		1.053		0.5751		1.5915
1		1.3		0.71		1.96481
1.1		1.573		0.8591		2.37742
1.2		1.872		1.0224		2.82933
1.3		2.197		1.1999		3.32053
1.4		2.548		1.3916		3.85103
1.5		2.925		1.5975		4.42082
1.6		3.328		1.8176		5.02991
1.7		3.757		2.0519		5.6783
1.8		4.212		2.3004		6.36598

## Sheet: panel b
	phi (˚)	-4	-3	-2	-1	0	1	2	3	4
	P/P0
	0	0	0	0	0	0	0	0	0	0
	0.1	-0.0359981	-0.0521817	-0.069879	-0.0862469	-0.0995	-0.0862469	-0.069879	-0.0521817	-0.0359981
	0.2	-0.141822	-0.20558	-0.275302	-0.339787	-0.392	-0.339787	-0.275302	-0.20558	-0.141822
	0.3	-0.310959	-0.450755	-0.603628	-0.745017	-0.8595	-0.745017	-0.603628	-0.450755	-0.310959
	0.4	-0.532555	-0.771974	-1.03379	-1.27593	-1.472	-1.27593	-1.03379	-0.771974	-0.532555
	0.5	-0.791416	-1.14721	-1.53628	-1.89613	-2.1875	-1.89613	-1.53628	-1.14721	-0.791416
	0.6	-1.068	-1.54814	-2.07319	-2.5588	-2.952	-2.5588	-2.07319	-1.54814	-1.068
	0.7	-1.33844	-1.94016	-2.59816	-3.20674	-3.6995	-3.20674	-2.59816	-1.94016	-1.33844
	0.8	-1.57451	-2.28236	-3.05642	-3.77233	-4.352	-3.77233	-3.05642	-2.28236	-1.57451
	0.9	-1.74365	-2.52753	-3.38474	-4.17756	-4.8195	-4.17756	-3.38474	-2.52753	-1.74365
	1	-1.80895	-2.62219	-3.51151	-4.33402	-5	-4.33402	-3.51151	-2.62219	-1.80895
	1.1	-1.72918	-2.50656	-3.35665	-4.14289	-4.7795	-4.14289	-3.35665	-2.50656	-1.72918
	1.2	-1.45874	-2.11454	-2.83168	-3.49495	-4.032	-3.49495	-2.83168	-2.11454	-1.45874
	1.3	-0.947709	-1.37377	-1.83968	-2.27059	-2.6195	-2.27059	-1.83968	-1.37377	-0.947709
	1.4	-0.141822	-0.20558	-0.275302	-0.339787	-0.392	-0.339787	-0.275302	-0.20558	-0.141822
	1.5	1.01753	1.47498	1.97522	2.43788	2.8125	2.43788	1.97522	1.47498	1.01753
	1.6	2.59331	3.75918	5.0341	6.21324	7.168	6.21324	5.0341	3.75918	2.59331
	1.7	4.6528	6.74455	9.03195	11.1475	12.8605	11.1475	9.03195	6.74455	4.6528
	1.8	7.26764	10.5349	14.1078	17.4123	20.088	17.4123	14.1078	10.5349	7.26764

## Sheet: panel c
		negative time delays		time zero		positive time delays
QFE		VFE		VFE		VFE
(AMU^1/2 * Ang))		meV/f.u.		meV/f.u.		meV/f.u.
-0.35		13.7348		19.0942		2.16513
-0.34		12.6976		17.7301		1.83907
-0.33		11.7207		16.4384		1.54578
-0.32		10.8012		15.2164		1.2832
-0.31		9.93669		14.0612		1.04934
-0.3		9.1246		12.9699		0.842249
-0.29		8.36252		11.9401		0.660069
-0.28		7.64811		10.9692		0.500983
-0.27		6.97912		10.0545		0.363241
-0.26		6.35337		9.19391		0.245154
-0.25		5.76875		8.38494		0.145096
-0.24		5.22324		7.62542		0.0615003
-0.23		4.71491		6.91324		-0.00713816
-0.22		4.24188		6.24634		-0.0622623
-0.21		3.80237		5.62277		-0.105254
-0.2		3.39469		5.04067		-0.137433
-0.19		3.0172		4.49826		-0.160059
-0.18		2.66835		3.99384		-0.17433
-0.17		2.34669		3.5258		-0.18138
-0.16		2.05082		3.09263		-0.182286
-0.15		1.77944		2.69289		-0.17806
-0.14		1.53131		2.32524		-0.169655
-0.13		1.30529		1.98841		-0.15796
-0.12		1.10031		1.68124		-0.143805
-0.11		0.915373		1.40264		-0.127957
-0.1		0.749569		1.15161		-0.111123
-0.09		0.602067		0.927232		-0.0939479
-0.08		0.472113		0.728691		-0.0770144
-0.07		0.359034		0.555244		-0.0608449
-0.06		0.262234		0.406241		-0.0458999
-0.05		0.181198		0.281117		-0.0325786
-0.04		0.115491		0.179393		-0.0212188
-0.03		0.0647557		0.100681		-0.0120968
-0.02		0.0287142		0.0446747		-0.00542752
-0.01		0.00716865		0.0111578		-0.00136456
5.55112e-17		2.20799e-31		3.43715e-31		-4.21275e-32
0.01		0.00716865		0.0111578		-0.00136456
0.02		0.0287142		0.0446747		-0.00542752
0.03		0.0647557		0.100681		-0.0120968
0.04		0.115491		0.179393		-0.0212188
0.05		0.181198		0.281117		-0.0325786
0.06		0.262234		0.406241		-0.0458999
0.07		0.359034		0.555244		-0.0608449
0.08		0.472113		0.728691		-0.0770144
0.09		0.602067		0.927232		-0.0939479
0.1		0.749569		1.15161		-0.111123
0.11		0.915373		1.40264		-0.127957
0.12		1.10031		1.68124		-0.143805
0.13		1.30529		1.98841		-0.15796
0.14		1.53131		2.32524		-0.169655
0.15		1.77944		2.69289		-0.17806
0.16		2.05082		3.09263		-0.182286
0.17		2.34669		3.5258		-0.18138
0.18		2.66835		3.99384		-0.17433
0.19		3.0172		4.49826		-0.160059
0.2		3.39469		5.04067		-0.137433
0.21		3.80237		5.62277		-0.105254
0.22		4.24188		6.24634		-0.0622623
0.23		4.71491		6.91324		-0.00713816
0.24		5.22324		7.62542		0.0615003
0.25		5.76875		8.38494		0.145096
0.26		6.35337		9.19391		0.245154
0.27		6.97912		10.0545		0.363241
0.28		7.64811		10.9692		0.500983
0.29		8.36252		11.9401		0.660069
0.3		9.1246		12.9699		0.842249
0.31		9.93669		14.0612		1.04934
0.32		10.8012		15.2164		1.2832
0.33		11.7207		16.4384		1.54578
0.34		12.6976		17.7301		1.83907
0.35		13.7348		19.0942		2.16513
