# Supplementary material for: Quenched lattice fluctuations in optically driven SrTiO3
Source: Nat Mater. 2024 Feb 1;23(3):363–8. doi: 10.1038/s41563-023-01791-y (PMC10917662; doi:10.1038/s41563-023-01791-y)
Supplement: Supplementary file 8 — Diffuse scattering X-ray data plotted in Extended Data Fig. 1. [file 41563_2023_1791_MOESM8_ESM.xlsx]

## Sheet: panel a
𝜙− 𝜙0 (degree)	Intensity
-1.3	0.0264
-1.2	0.00986667
-1.1	0.0956667
-1	0.0428333
-0.9	0.2408
-0.8	0.123633
-0.7	0.2589
-0.6	0.359533
-0.5	0.476667
-0.4	0.646633
-0.3	0.6796
-0.2	0.752167
-0.1	0.857767
0	0.826367
0.1	0.905567
0.2	0.814767
0.3	0.684367
0.4	0.487967
0.5	0.4236
0.6	0.354267
0.7	0.182633
0.8	0.0901667
0.9	0.0654
1	0.134667
1.1	0.0422333
1.2	0.0356
1.3	0.0092

## Sheet: panel b
0.123605	0.126313	0.122752	0.132719	0.126651	0.126658	0.124047	0.123964	0.124969	0.127986	0.129537	0.140195	0.152133	0.186318	0	0	0	0	0	0	0.171012	0.129127	0.111203	0.107442	0.103784	0.0980208	0.0920185	0.102546	0.0976173	0.0968427	0.0988203	0.102805	0.0958766	0.0962345	0.0982718	0.101174	0.0989425	0.0963775	0.0997816	0.0994596	0.1034	0.0973639	0.0975479	0.0978864	0.0982603	0.0985476	0.100381	0.0982868	0.103037	0.0991409
0.125843	0.124471	0.127146	0.123525	0.123938	0.130573	0.122358	0.125971	0.122864	0.126951	0.129074	0.133734	0.147603	0.191979	0	0	0	0	0	0	0.173071	0.129092	0.110602	0.103874	0.103599	0.100806	0.0967175	0.100759	0.0989248	0.102203	0.0990309	0.0948038	0.0964978	0.100953	0.0986139	0.0971402	0.0942451	0.097035	0.0945616	0.0991876	0.100364	0.0993374	0.0946769	0.0949505	0.10232	0.0985945	0.100009	0.100346	0.100853	0.0963917
0.120285	0.121195	0.11969	0.123547	0.122082	0.12691	0.124312	0.125158	0.121176	0.123097	0.126996	0.133527	0.148165	0.188555	0	0	0	0	0	0	0.17107	0.12897	0.111808	0.104563	0.102739	0.0994031	0.0972403	0.0980185	0.101823	0.0982531	0.099134	0.0961244	0.0978497	0.100337	0.103962	0.0964654	0.0968163	0.1008	0.0956627	0.0976182	0.101873	0.0998971	0.0984163	0.0981337	0.097056	0.0962164	0.097479	0.100205	0.0964176	0.0971017
0.122279	0.117307	0.120334	0.124193	0.122565	0.121781	0.120133	0.120999	0.126032	0.124426	0.125059	0.130996	0.150929	0.195607	0	0	0	0	0	0	0.171519	0.130498	0.109645	0.101817	0.102251	0.099401	0.0987922	0.0939968	0.100538	0.0935232	0.0972503	0.101296	0.101306	0.102286	0.0961141	0.0989222	0.0997445	0.095436	0.101979	0.0946028	0.0952506	0.0966864	0.0965172	0.0999939	0.0971617	0.0985053	0.0984623	0.0938557	0.0987708	0.0953908
0.114658	0.118593	0.116651	0.110735	0.11997	0.124423	0.122856	0.121556	0.122391	0.126324	0.121998	0.130565	0.152679	0.196488	0	0	0	0	0	0	0.167445	0.122014	0.112729	0.102777	0.0943338	0.102394	0.0969705	0.0980172	0.0997584	0.0976468	0.0964243	0.0960217	0.0962129	0.0938661	0.0954056	0.0960404	0.103896	0.0985792	0.0952008	0.0956529	0.0980838	0.0982019	0.0994965	0.0960954	0.0970885	0.0969523	0.0991448	0.0976934	0.0996722	0.0972093
0.12323	0.11478	0.119703	0.120484	0.117701	0.120169	0.118977	0.122081	0.119969	0.121562	0.125574	0.133397	0.149373	0.197812	0	0	0	0	0	0	0.168899	0.120632	0.108107	0.103236	0.091373	0.100013	0.0975553	0.099055	0.0974049	0.097331	0.096571	0.0964905	0.0948702	0.0961577	0.095501	0.0946693	0.0967967	0.0938644	0.0960234	0.0943127	0.0961123	0.0940269	0.0992153	0.0995609	0.0962626	0.0984123	0.0948222	0.0947985	0.0951913	0.0964939
0.11733	0.117354	0.121644	0.117928	0.122163	0.115749	0.115995	0.121466	0.119677	0.120387	0.123043	0.131916	0.143338	0.195016	0	0	0	0	0	0	0.16859	0.12568	0.108545	0.105685	0.0962397	0.0927784	0.0975069	0.0996084	0.0946695	0.0986118	0.0955324	0.0982234	0.0959665	0.0969621	0.098013	0.0956062	0.0934088	0.0938277	0.0969532	0.0959631	0.0970764	0.0954699	0.093153	0.0986166	0.0954333	0.0990024	0.0960835	0.099418	0.100453	0.0959442
0.115305	0.118863	0.1198	0.118083	0.119972	0.111204	0.118005	0.117229	0.117314	0.121521	0.121681	0.128148	0.145114	0.192502	0	0	0	0	0	0	0.166754	0.121101	0.10775	0.102958	0.10159	0.09838	0.0953785	0.0946483	0.0970048	0.0932287	0.0981517	0.0961108	0.0953973	0.0995764	0.0892374	0.0991307	0.0968694	0.0952497	0.0943848	0.0943534	0.0958612	0.096988	0.0917891	0.0957096	0.0934499	0.0970786	0.0972345	0.0946975	0.0969327	0.0911247
0.12123	0.116287	0.117377	0.114981	0.113266	0.1144	0.118829	0.115008	0.115038	0.118817	0.118247	0.129079	0.148218	0.190595	0	0	0	0	0	0	0.167265	0.12314	0.105915	0.102611	0.0978054	0.0987287	0.0969577	0.0953459	0.0957064	0.0950085	0.0962805	0.0963946	0.0995817	0.0923687	0.094973	0.0981294	0.0943443	0.0975538	0.0964563	0.0939128	0.0946636	0.0969857	0.0978662	0.0923136	0.0945555	0.0949654	0.0993684	0.0940143	0.0918416	0.0955416
0.111876	0.110549	0.110658	0.114196	0.113415	0.109115	0.111133	0.11451	0.11464	0.12008	0.118913	0.123789	0.14298	0.190151	0	0	0	0	0	0	0.170237	0.120517	0.107437	0.0977865	0.0982475	0.100444	0.0971501	0.095286	0.0950789	0.0939931	0.0946216	0.0996905	0.0955789	0.0957716	0.092196	0.0944363	0.094715	0.0934814	0.0919271	0.0970975	0.093599	0.0987473	0.0962651	0.0935463	0.0962558	0.0946119	0.0951026	0.0959784	0.0954024	0.0938847
0.0846971	0.0840541	0.0731823	0.0804589	0.0808293	0.0797701	0.0852136	0.0855561	0.0803599	0.0736723	0.0870871	0.0937139	0.107473	0.158542	0	0	0	0	0	0	0.164562	0.127974	0.108818	0.0994464	0.0960679	0.0934264	0.0984885	0.0944592	0.0966691	0.0920721	0.0947971	0.0902129	0.0973298	0.0964681	0.0951586	0.0931375	0.096099	0.0898123	0.0954806	0.0948067	0.0974409	0.0933757	0.0955934	0.0919165	0.0948163	0.0904118	0.096532	0.0898377	0.0930841	0.0942047
0.122816	0.124332	0.116974	0.122422	0.123686	0.124376	0.12809	0.125609	0.121701	0.121796	0.134337	0.142606	0.157263	0.213629	0	0	0	0	0	0	0.166849	0.124039	0.106833	0.0963865	0.097381	0.0936062	0.0970146	0.09849	0.0918578	0.0955414	0.0964367	0.0956009	0.0954759	0.0927306	0.0885068	0.0944864	0.0942512	0.0972763	0.0891454	0.0959266	0.0933372	0.0936336	0.0929362	0.0913058	0.0941809	0.096924	0.0950789	0.0955419	0.0935608	0.0917987
0.123362	0.123688	0.127464	0.126041	0.124832	0.129019	0.128576	0.127043	0.126237	0.12556	0.128655	0.138668	0.156728	0.215464	0	0	0	0	0	0	0.167564	0.121471	0.105878	0.0971435	0.0961011	0.0928304	0.0934293	0.0923181	0.0950874	0.0962938	0.0897185	0.093247	0.0919046	0.0914676	0.0953404	0.092853	0.0938863	0.0900661	0.0904101	0.0954729	0.0930587	0.0954586	0.0937584	0.094828	0.0983148	0.0951768	0.0936238	0.0979098	0.090372	0.0929372
0.123586	0.122888	0.123523	0.121887	0.118576	0.121926	0.126523	0.12324	0.12528	0.130108	0.129701	0.132138	0.157309	0.217214	0	0	0	0	0	0	0.169386	0.12685	0.103744	0.100841	0.0957005	0.0928894	0.0949542	0.0901662	0.0910648	0.0935672	0.092468	0.0925881	0.0911069	0.0919693	0.0934985	0.0947617	0.0880213	0.0926508	0.0933581	0.0917488	0.0932486	0.0930685	0.09274	0.0940932	0.0973029	0.0940984	0.096065	0.0925678	0.0887798	0.0892319
0.121477	0.124474	0.125164	0.117998	0.123294	0.120896	0.123472	0.119846	0.132013	0.127147	0.129056	0.139824	0.157885	0.223183	0	0	0	0	0	0	0.171804	0.12377	0.106892	0.0971799	0.0957335	0.0950373	0.0929025	0.09463	0.0932517	0.0876129	0.0912602	0.0936791	0.0906145	0.0903452	0.0920358	0.091954	0.0933532	0.0950129	0.0924607	0.0927163	0.0972189	0.0926878	0.0953089	0.0959339	0.0968016	0.0905167	0.0900208	0.0912364	0.0911663	0.0907817
0.122954	0.124076	0.121675	0.124317	0.125443	0.126012	0.125482	0.125328	0.128703	0.130807	0.131801	0.136929	0.164785	0.219928	0	0	0	0	0	0	0.170465	0.125738	0.105885	0.0983419	0.0938541	0.0917781	0.0865958	0.0916422	0.0923154	0.0928255	0.0894257	0.0933936	0.0922245	0.0909476	0.0918189	0.0935562	0.0883448	0.0899884	0.0893993	0.0906728	0.0947762	0.0907679	0.0916099	0.0929807	0.0923581	0.0930231	0.0940001	0.0940701	0.0954676	0.0945137
0.122974	0.119806	0.125644	0.123524	0.117737	0.121521	0.121025	0.122345	0.123873	0.121805	0.129767	0.134009	0.155777	0.225271	0	0	0	0	0	0	0.170683	0.122724	0.104929	0.0966984	0.095066	0.0960844	0.0928153	0.0869132	0.0928383	0.095629	0.0923293	0.0924424	0.0914892	0.0929782	0.0929099	0.0944327	0.0957402	0.0909895	0.090395	0.0922472	0.0904745	0.0933854	0.0908505	0.0911892	0.0918079	0.0910509	0.0921381	0.0941964	0.0868035	0.0973489
0.123341	0.1208	0.126848	0.124608	0.127662	0.123718	0.12519	0.123936	0.125609	0.124544	0.129645	0.144755	0.157134	0.228466	0	0	0	0	0	0	0.1674	0.118027	0.105618	0.0953775	0.0927532	0.0936818	0.0975503	0.0902478	0.0918826	0.0900663	0.0955794	0.092086	0.090322	0.0902562	0.0904266	0.0866552	0.0920306	0.0889006	0.0924779	0.0886359	0.0943723	0.0938302	0.0929423	0.0903423	0.0919756	0.091487	0.0875567	0.0895203	0.0939803	0.0931724
0.123203	0.124222	0.121931	0.11921	0.115669	0.121947	0.122533	0.125198	0.126461	0.124424	0.132568	0.135725	0.157957	0.22359	0	0	0	0	0	0	0.16874	0.124703	0.107672	0.0949849	0.0918865	0.0936473	0.0958237	0.0913624	0.0931784	0.0836835	0.0869795	0.0941804	0.0906554	0.0924663	0.0896223	0.091579	0.0916681	0.0929613	0.0903532	0.0941712	0.0888693	0.0899072	0.0924142	0.0930765	0.0945927	0.0918083	0.0927521	0.0914607	0.087876	0.0875858
0.122634	0.120824	0.124472	0.11568	0.124723	0.124326	0.124814	0.118936	0.127203	0.128433	0.127088	0.134281	0.161881	0.223994	0	0	0	0	0	0	0.171369	0.121032	0.104626	0.0983494	0.0918036	0.0952993	0.0885989	0.0905554	0.092207	0.0922394	0.0892099	0.0945797	0.090657	0.0864324	0.0939512	0.0920614	0.0848397	0.0904347	0.0863345	0.0914069	0.0883328	0.0890351	0.0920042	0.0906156	0.0856559	0.0899985	0.0892152	0.0914894	0.089404	0.0911245
0.119234	0.121715	0.119938	0.121688	0.121071	0.122296	0.120897	0.121571	0.1198	0.1262	0.128169	0.13648	0.158457	0.224583	0	0	0	0	0	0	0.163134	0.120493	0.101389	0.0952379	0.0953506	0.0902879	0.0916458	0.0906385	0.0928893	0.0908745	0.0947551	0.0898163	0.0933073	0.0925212	0.0916312	0.0872083	0.091234	0.0874513	0.0877241	0.08415	0.085052	0.0896914	0.0949195	0.0895538	0.0869305	0.0905843	0.0882176	0.0896716	0.0883655	0.0917754
0.118392	0.118512	0.11976	0.121534	0.121171	0.122651	0.120789	0.121048	0.127188	0.123072	0.128626	0.133741	0.163178	0.221555	0	0	0	0	0	0	0.168496	0.121913	0.103348	0.0942177	0.0939704	0.0919047	0.0915698	0.0900099	0.090112	0.0913898	0.0871714	0.0885382	0.0888726	0.0879318	0.0876646	0.0908694	0.0888095	0.0877033	0.0903864	0.0893224	0.0903088	0.0901082	0.0893928	0.087124	0.0857449	0.0895372	0.0922993	0.0905435	0.0903011	0.0945577
0.122701	0.118995	0.121962	0.123755	0.121043	0.122274	0.122432	0.12448	0.124701	0.128072	0.128785	0.13416	0.157029	0.22782	0	0	0	0	0	0	0.158548	0.119055	0.102359	0.0945935	0.0898838	0.0924109	0.0901896	0.0880289	0.0899577	0.0881536	0.0904486	0.0868103	0.0876472	0.087075	0.0904983	0.0904874	0.0881611	0.0878045	0.0856087	0.0889502	0.0881584	0.0912882	0.0881918	0.090272	0.0906711	0.0845978	0.0867361	0.0853911	0.0895889	0.0852514
0.119555	0.121299	0.120227	0.119745	0.122374	0.1189	0.123987	0.121071	0.12036	0.119639	0.137044	0.13507	0.151365	0.224829	0	0	0	0	0	0	0.161454	0.116737	0.103399	0.0927315	0.087962	0.0916042	0.0860189	0.0873442	0.0877554	0.0919662	0.0916835	0.0883088	0.0891004	0.0867555	0.0901124	0.0852781	0.0890981	0.0863962	0.0875679	0.0908338	0.0888944	0.0902589	0.0897702	0.0878711	0.0890124	0.0887329	0.0892538	0.0905403	0.0892047	0.0880674
0.117873	0.11831	0.120242	0.119848	0.120117	0.119522	0.12255	0.121371	0.122085	0.118352	0.123719	0.133005	0.149496	0.207147	0	0	0	0	0	0	0.156766	0.119166	0.0976178	0.0890959	0.0951464	0.0883512	0.0886421	0.0874892	0.0869464	0.0859189	0.0868657	0.0845683	0.0893775	0.0874187	0.0871413	0.0856132	0.0896316	0.0866476	0.0852949	0.0880994	0.0890706	0.0891408	0.0872875	0.0890001	0.0874781	0.0858015	0.0911171	0.0919475	0.0890513	0.0882979
0.120984	0.11848	0.118448	0.119522	0.11501	0.116705	0.126509	0.119064	0.121224	0.125031	0.128865	0.135413	0.153872	0.214971	0	0	0	0	0	0	0.156217	0.117847	0.0984792	0.0931012	0.0904176	0.0915628	0.08851	0.0868409	0.0862417	0.0848506	0.0884083	0.0872415	0.0842918	0.0908742	0.0850392	0.0862549	0.0849331	0.0877544	0.0902295	0.0892083	0.0849584	0.0899205	0.0885414	0.0908385	0.0913507	0.0848102	0.0870556	0.0878459	0.0858261	0.0878864
0.120052	0.121875	0.121517	0.11983	0.117866	0.123522	0.117633	0.118289	0.117779	0.122202	0.126956	0.133278	0.15242	0.206323	0	0	0	0	0	0	0.152054	0.117262	0.100013	0.0895631	0.0964583	0.0893987	0.0884396	0.0894715	0.0860266	0.0878134	0.0831657	0.0881125	0.0879891	0.0872691	0.0872818	0.0866982	0.0862503	0.0824794	0.0848733	0.0871701	0.0866252	0.0848655	0.0892295	0.087045	0.0879359	0.0913406	0.0889384	0.0839804	0.0887616	0.0860246
0.117296	0.117244	0.121362	0.120768	0.117139	0.121035	0.118297	0.122229	0.122657	0.123146	0.126645	0.132944	0.148394	0.202268	0	0	0	0	0	0	0.153822	0.112429	0.0995834	0.0942115	0.0910859	0.0894036	0.0860366	0.0851901	0.0856522	0.0850254	0.0872543	0.0869767	0.0865888	0.0879911	0.0858686	0.0853939	0.0866706	0.0922505	0.08704	0.0888125	0.0836884	0.0893115	0.0851366	0.0883908	0.084342	0.0869151	0.0860633	0.0854847	0.084175	0.0846185
0.118276	0.119307	0.118805	0.120513	0.122427	0.0929592	0.118871	0.115165	0.118016	0.119717	0.127597	0.131616	0.15433	0.202341	0	0	0	0	0	0	0.151988	0.115778	0.0995428	0.0912099	0.0837648	0.0892472	0.0841292	0.0911918	0.0871556	0.084877	0.0903823	0.0884839	0.0877606	0.0858015	0.0864604	0.0866903	0.0847599	0.0881449	0.0897089	0.0852334	0.0891912	0.0876873	0.0873731	0.0849716	0.0891331	0.0886129	0.0860242	0.0844545	0.0900057	0.0905617
0.124126	0.121721	0.118472	0.117807	0.116338	0.114675	0.116674	0.118944	0.117939	0.118513	0.124874	0.130498	0.151025	0.206392	0	0	0	0	0	0	0.149606	0.113386	0.0981842	0.0920199	0.0866954	0.0896189	0.0867336	0.0878819	0.0855739	0.0845494	0.0888498	0.0851891	0.0860008	0.0877062	0.0871109	0.0819476	0.0885658	0.0862426	0.0840496	0.0883174	0.0862653	0.08642	0.0852082	0.0841137	0.085998	0.0884891	0.0880296	0.0873772	0.0857649	0.0866725
0.122977	0.119465	0.117676	0.117064	0.119591	0.118959	0.116154	0.120079	0.121441	0.127133	0.121962	0.130402	0.150906	0.207231	0	0	0	0	0	0	0.152153	0.111876	0.0964129	0.0863544	0.087945	0.083467	0.0849513	0.0829266	0.0867849	0.0861865	0.0878343	0.087142	0.0864275	0.0831875	0.0845706	0.0861771	0.0861522	0.0826942	0.0842503	0.0829611	0.0878511	0.0850251	0.0886749	0.0855311	0.085276	0.087755	0.0891898	0.082913	0.0835822	0.0857805
0.120562	0.117512	0.120332	0.114936	0.121035	0.116193	0.113707	0.120219	0.115257	0.114417	0.123664	0.128591	0.149283	0.205217	0	0	0	0	0	0	0.149139	0.108847	0.0957854	0.0914158	0.0837511	0.0892795	0.0863225	0.0824496	0.0844959	0.0833496	0.0903306	0.0822815	0.088083	0.086058	0.0835634	0.0830557	0.0858319	0.082714	0.0838721	0.0857283	0.0865438	0.0863126	0.0831528	0.0870069	0.0854804	0.0843038	0.0860899	0.0852839	0.0863764	0.0894198
0.118776	0.122925	0.117353	0.11551	0.118956	0.11304	0.115775	0.119638	0.119481	0.120561	0.120018	0.132186	0.151511	0.202273	0	0	0	0	0	0	0.150345	0.111625	0.095354	0.0889036	0.0867079	0.0866171	0.0825787	0.0855653	0.086288	0.0830417	0.084255	0.0833807	0.0862043	0.0826794	0.0830227	0.0841559	0.08984	0.0850373	0.085371	0.081045	0.084591	0.084273	0.0810689	0.0891829	0.0849902	0.080834	0.0824984	0.08573	0.0842539	0.0866346
0.117407	0.119088	0.113766	0.118722	0.113543	0.112742	0.114637	0.122055	0.114709	0.119858	0.121791	0.134059	0.151355	0.204593	0	0	0	0	0	0	0.146662	0.106088	0.0935517	0.0898629	0.0847199	0.0860757	0.0854733	0.0828718	0.0827578	0.0831608	0.084761	0.0823186	0.085617	0.0819084	0.084144	0.084154	0.0847093	0.0836795	0.0857906	0.0831465	0.0801787	0.086341	0.0848304	0.0862215	0.0836578	0.0820165	0.0851624	0.0874392	0.084111	0.0869227
0.116283	0.120385	0.117312	0.116833	0.12061	0.118173	0.115682	0.119871	0.121881	0.123934	0.119151	0.130635	0.149855	0.202588	0	0	0	0	0	0	0.143278	0.106528	0.0943542	0.0896114	0.0841595	0.0831967	0.0831245	0.0823902	0.0815517	0.0834897	0.0818868	0.0830294	0.0821968	0.0811673	0.0814501	0.0813152	0.0809178	0.0877964	0.0809869	0.083697	0.0838478	0.0802541	0.0844758	0.0800906	0.0815242	0.0830118	0.0802752	0.0876252	0.079627	0.0835297
0.114862	0.111586	0.112857	0.115177	0.119096	0.117431	0.116996	0.112952	0.118545	0.11865	0.119342	0.128111	0.142447	0.201767	0	0	0	0	0	0	0.147332	0.111094	0.0931781	0.0878771	0.0898349	0.0847474	0.0864511	0.0845749	0.0845639	0.0841324	0.0828934	0.0831961	0.0835087	0.0852985	0.0815967	0.0820092	0.0858417	0.0791206	0.084328	0.0800912	0.081819	0.0836608	0.085864	0.0857537	0.0871223	0.0846497	0.0814338	0.0882417	0.0798118	0.0825138
0.113017	0.116994	0.113243	0.115385	0.116802	0.11902	0.114217	0.11478	0.116225	0.120732	0.119291	0.1284	0.150123	0.20523	0	0	0	0	0	0	0.144289	0.10895	0.092641	0.0850076	0.083288	0.0829456	0.082171	0.0806441	0.0869523	0.0855275	0.0857741	0.0818678	0.0784043	0.0837121	0.0823843	0.0806901	0.0830822	0.0809819	0.0836405	0.0855759	0.0817692	0.0839429	0.0785439	0.0833701	0.0819557	0.0868439	0.0855167	0.0801475	0.0851197	0.083044
0.110485	0.107525	0.108646	0.115181	0.113754	0.115732	0.112113	0.117547	0.118958	0.114876	0.118845	0.130787	0.147273	0.200738	0	0	0	0	0	0	0.14328	0.105658	0.0947203	0.0868577	0.0870748	0.0828232	0.0838017	0.0865878	0.081525	0.0828313	0.0806466	0.0859271	0.0858416	0.0799017	0.0856068	0.0820945	0.0831919	0.0834547	0.0850228	0.0834807	0.0844054	0.0809135	0.0813214	0.086672	0.0830294	0.0803739	0.0847443	0.0846818	0.0819834	0.0845187
0.111574	0.117516	0.114945	0.113373	0.115004	0.113736	0.117662	0.114428	0.113962	0.116987	0.117187	0.130882	0.140091	0.19535	0	0	0	0	0	0	0.1444	0.105337	0.0903943	0.0882533	0.0853911	0.0851245	0.0848542	0.0833118	0.0813532	0.0853551	0.0832802	0.0820866	0.0841583	0.0792804	0.0790501	0.0841868	0.0786754	0.0830612	0.0797532	0.0848651	0.0806978	0.0844088	0.0833885	0.0812608	0.0826505	0.0828555	0.0848734	0.0836121	0.0832761	0.0792086
0.108582	0.11378	0.112657	0.109552	0.113679	0.114627	0.115934	0.112432	0.114966	0.11295	0.115825	0.123298	0.140702	0.200803	0	0	0	0	0	0	0.14679	0.10749	0.0903064	0.0885663	0.084888	0.082244	0.0800288	0.0833237	0.0820307	0.0839905	0.0809887	0.0791267	0.0843362	0.0780992	0.080228	0.0781204	0.0763997	0.0812509	0.0832074	0.0796977	0.0788242	0.0820201	0.0830515	0.0813361	0.0847343	0.0768975	0.0802566	0.0830479	0.0849107	0.0822279
0.109908	0.111294	0.108468	0.109898	0.106428	0.106968	0.111502	0.113532	0.112923	0.115366	0.114422	0.122449	0.144169	0.195469	0	0	0	0	0	0	0.145985	0.110206	0.0915183	0.0874047	0.0846484	0.0837901	0.0837366	0.0820347	0.0850648	0.0815572	0.0847423	0.0824958	0.0801038	0.082194	0.0813462	0.080684	0.0806958	0.0823007	0.0825547	0.0841204	0.0818937	0.0807521	0.0804457	0.0806973	0.0813315	0.0798156	0.0811167	0.0810367	0.0806483	0.0826763
0.110017	0.109168	0.11105	0.115512	0.109247	0.110869	0.109154	0.112494	0.111992	0.116306	0.11978	0.123192	0.147453	0.194473	0	0	0	0	0	0	0.14049	0.106721	0.0930179	0.0885722	0.0817154	0.0800226	0.0784192	0.0799111	0.0806717	0.0823668	0.0792799	0.079809	0.0824675	0.0795133	0.0770534	0.0806713	0.0802712	0.0803599	0.0793087	0.0808684	0.0840018	0.0839996	0.0838414	0.079964	0.0829808	0.0799406	0.0829164	0.0819057	0.0796988	0.079236
0.0675808	0.0698471	0.0669441	0.0678838	0.0698636	0.0724169	0.0734021	0.0695765	0.0675573	0.071108	0.0750674	0.083513	0.091307	0.139641	0	0	0	0	0	0	0.149808	0.107268	0.0918875	0.0861173	0.0845434	0.0796726	0.0808896	0.0819448	0.0794177	0.0810676	0.0791152	0.082911	0.0836582	0.0769491	0.0792885	0.0787959	0.0846928	0.0809486	0.0825384	0.0812019	0.0800954	0.0796949	0.0834282	0.0794008	0.0808748	0.0811368	0.0841012	0.0861077	0.079911	0.0812406
0.105678	0.107095	0.10655	0.10732	0.107598	0.11141	0.108213	0.108028	0.111709	0.11245	0.111091	0.120728	0.140471	0.192911	0	0	0	0	0	0	0.14663	0.105609	0.0924492	0.0855305	0.0794516	0.0783371	0.0797755	0.0767952	0.0770308	0.0776406	0.080842	0.0786595	0.0799041	0.0798989	0.0769215	0.0789769	0.0795829	0.0823165	0.0806679	0.083132	0.0762026	0.0813081	0.0793961	0.0788514	0.0792779	0.0796535	0.0767568	0.081397	0.0837621	0.0836031
0.107507	0.110361	0.108846	0.110538	0.105074	0.110236	0.108417	0.111026	0.111978	0.113044	0.113869	0.122095	0.145104	0.201735	0	0	0	0	0	0	0.146008	0.103842	0.088501	0.0849053	0.0826519	0.0802708	0.0796058	0.081169	0.0811672	0.0779034	0.0792528	0.0815803	0.0764122	0.0795874	0.0775434	0.0792252	0.0793384	0.0812347	0.0794527	0.0841076	0.0823396	0.079404	0.0764577	0.0810635	0.0788412	0.0800411	0.0787915	0.080437	0.0765775	0.0823554
0.104656	0.112938	0.108088	0.103166	0.1058	0.110472	0.109495	0.109218	0.108696	0.106937	0.113417	0.118702	0.144418	0.20037	0	0	0	0	0	0	0.146514	0.110637	0.0921607	0.0809346	0.0831596	0.0800439	0.082099	0.0794052	0.0789328	0.0792635	0.0781397	0.0805129	0.0766368	0.0751115	0.0788443	0.0809014	0.0782006	0.0810964	0.0773087	0.0759658	0.0785242	0.0810974	0.0740408	0.0792672	0.0769238	0.0771372	0.0784972	0.078945	0.0792114	0.0813568
0.102298	0.10562	0.107444	0.107721	0.107307	0.108292	0.107025	0.104699	0.108736	0.108584	0.113186	0.118965	0.136631	0.193886	0	0	0	0	0	0	0.153601	0.102918	0.0908612	0.0834631	0.0828128	0.0815662	0.078318	0.0795592	0.0788841	0.0829012	0.0794859	0.0788959	0.0802239	0.0793449	0.0766386	0.0786776	0.0777567	0.0814668	0.0799198	0.076808	0.0808868	0.0784526	0.0843725	0.0809216	0.0787771	0.0754492	0.0780367	0.0814548	0.080388	0.0764592
0.104819	0.104823	0.107969	0.105256	0.10321	0.102808	0.105786	0.105196	0.103674	0.107288	0.111507	0.116877	0.135349	0.191718	0	0	0	0	0	0	0.142871	0.104013	0.091673	0.0825249	0.0790519	0.0827829	0.0821175	0.0802634	0.0781571	0.0757966	0.0783488	0.0789413	0.0759337	0.0764226	0.0790105	0.0775595	0.0801394	0.0792824	0.0764304	0.0782459	0.0802343	0.0815927	0.0792944	0.0769469	0.0770266	0.0784002	0.0765583	0.0805755	0.0750216	0.078059
0.105308	0.109111	0.107845	0.107763	0.108651	0.107561	0.109491	0.105464	0.10517	0.107832	0.109086	0.119571	0.141115	0.195678	0	0	0	0	0	0	0.145456	0.101726	0.089585	0.0837592	0.0788294	0.0762061	0.07838	0.0780649	0.0745246	0.0765129	0.0764869	0.0763939	0.0744112	0.0806353	0.0762843	0.0725853	0.0788076	0.0742502	0.0762386	0.0768026	0.0746639	0.0750036	0.0763223	0.0790363	0.077837	0.0782506	0.0784356	0.0796051	0.0767626	0.0810022
0.10402	0.102491	0.101944	0.105541	0.104885	0.10251	0.10288	0.107931	0.105386	0.105043	0.110098	0.11735	0.138242	0.189292	0	0	0	0	0	0	0.148987	0.103818	0.0892595	0.0826278	0.0832635	0.0787436	0.0763071	0.0803229	0.0777961	0.075928	0.0773024	0.0781451	0.0763075	0.0766268	0.0763666	0.0748838	0.0784732	0.0749432	0.079157	0.076652	0.0784085	0.0800046	0.0737896	0.0760662	0.0749226	0.0782124	0.0788721	0.0767169	0.0767104	0.0737774
0.103109	0.102322	0.105035	0.102272	0.101954	0.10488	0.10478	0.10416	0.103078	0.105657	0.108669	0.117561	0.13774	0.19487	0	0	0	0	0	0	0.147042	0.106731	0.0907277	0.0828737	0.0783534	0.0801575	0.0764643	0.0802727	0.0747447	0.0799198	0.0762009	0.0763321	0.0754986	0.076818	0.0719848	0.0771732	0.0778601	0.077258	0.0762891	0.0746558	0.0763335	0.0760099	0.0787607	0.075606	0.0767379	0.0784927	0.0828789	0.0765892	0.0781579	0.0804038
0.100899	0.104694	0.102879	0.108885	0.108388	0.105713	0.100357	0.101655	0.106207	0.105163	0.10872	0.113925	0.136191	0.195309	0	0	0	0	0	0	0.146995	0.10251	0.09261	0.0787682	0.0793789	0.0750219	0.0759341	0.0781343	0.0763687	0.0745409	0.0765467	0.0735941	0.0742647	0.0751259	0.0751156	0.07271	0.0737282	0.0749745	0.0744103	0.0759929	0.0800461	0.0752713	0.0790903	0.0777207	0.0721985	0.0747867	0.0788679	0.0777987	0.0780375	0.0720889
0.101143	0.0980318	0.101831	0.101931	0.108709	0.0996497	0.102107	0.101211	0.105613	0.108443	0.107318	0.113414	0.132315	0.195824	0	0	0	0	0	0	0.145377	0.101443	0.0845474	0.0821111	0.0802903	0.0753207	0.0777455	0.0734073	0.0748006	0.073364	0.0751722	0.0750138	0.0743108	0.0720743	0.077511	0.0745753	0.0767195	0.0779468	0.0724304	0.0703211	0.0741261	0.0741936	0.0717911	0.0721891	0.0756986	0.0735617	0.077341	0.0750803	0.0742618	0.0796487
0.100194	0.0916796	0.0978189	0.100692	0.0986598	0.0929908	0.0932206	0.102196	0.103801	0.0985298	0.107958	0.114415	0.134483	0.194858	0	0	0	0	0	0	0.146649	0.106114	0.0864066	0.0766964	0.0781573	0.0793788	0.0774926	0.0764758	0.0756285	0.0754917	0.0735793	0.0801194	0.0750824	0.0778651	0.0767918	0.0751846	0.076132	0.0770224	0.0758136	0.0729704	0.0719413	0.0757269	0.0745753	0.0802088	0.073572	0.0730755	0.075065	0.0755695	0.0779664	0.0788032
0.0985279	0.09599	0.103505	0.0985988	0.102499	0.0976049	0.0973123	0.101007	0.0998609	0.102848	0.109427	0.112817	0.129104	0.194609	0	0	0	0	0	0	0.146686	0.103679	0.0864362	0.0780225	0.0760487	0.0752601	0.0742889	0.0736634	0.0762345	0.076702	0.0733519	0.076866	0.0735124	0.0726087	0.0725684	0.0751128	0.0721732	0.0749338	0.0746135	0.0745759	0.0755255	0.0752196	0.0730856	0.0744105	0.0701204	0.0751684	0.0740474	0.0743593	0.0777959	0.0716428
0.0939331	0.0995281	0.0971473	0.0964109	0.0972666	0.0966666	0.0952242	0.0974479	0.0993813	0.0999072	0.10186	0.110337	0.134361	0.196141	0	0	0	0	0	0	0.142066	0.103724	0.0853011	0.079163	0.0782507	0.0734214	0.0719681	0.0746299	0.0738579	0.0766692	0.075176	0.0761977	0.0772856	0.0730056	0.0735122	0.0733156	0.0723686	0.0772065	0.0729078	0.0741146	0.0720378	0.0757935	0.0775841	0.073356	0.0752711	0.0722979	0.0766754	0.0724979	0.0724068	0.0746952
0.0958145	0.094582	0.0963682	0.10069	0.0949232	0.0988462	0.0975924	0.0988541	0.0999255	0.100369	0.101227	0.108979	0.123892	0.194141	0	0	0	0	0	0	0.144363	0.103355	0.0845047	0.0794852	0.0776334	0.0732748	0.0741159	0.0755259	0.0780597	0.073862	0.0736786	0.0776196	0.075963	0.0723667	0.0731719	0.0756384	0.0742265	0.0739802	0.0755103	0.0744868	0.0722218	0.0711152	0.0737975	0.0741413	0.0741969	0.0717277	0.0788389	0.0694615	0.078304	0.0745205
0.0955363	0.091632	0.093067	0.0914827	0.0935999	0.0955137	0.0979236	0.099147	0.0960256	0.0988714	0.104203	0.106657	0.131599	0.187292	0	0	0	0	0	0	0.140633	0.0985237	0.0835909	0.0803873	0.0766041	0.077528	0.0752206	0.0695346	0.0692542	0.0732855	0.0707697	0.0740146	0.0704822	0.0748832	0.0709002	0.0719815	0.0743665	0.0690933	0.0722887	0.0772282	0.0743286	0.0751483	0.0749641	0.0694456	0.0749311	0.0746741	0.0692278	0.0702168	0.0704887	0.0738914
0.0927818	0.0943069	0.0900935	0.0973352	0.0936323	0.0925795	0.0923543	0.0935415	0.0959512	0.0952502	0.101493	0.108024	0.131067	0.189062	0	0	0	0	0	0	0.148106	0.101603	0.0859166	0.0783524	0.0741179	0.0746528	0.0752317	0.0758706	0.0710093	0.0740127	0.0752631	0.0755419	0.0731655	0.0706731	0.0736616	0.0744914	0.0735496	0.0739898	0.0782015	0.0759013	0.0767567	0.074609	0.0747951	0.0694353	0.073617	0.0742176	0.0735585	0.0768245	0.07642	0.0765729
0.0965719	0.0947935	0.0980107	0.100799	0.096731	0.0914981	0.0936018	0.0955182	0.0975843	0.0940419	0.0984888	0.108585	0.127851	0.188293	0	0	0	0	0	0	0.140321	0.0981595	0.0802891	0.075336	0.0749819	0.0754869	0.0763537	0.0727949	0.0736697	0.073689	0.068464	0.0952227	0.0702858	0.071195	0.0726322	0.0733321	0.0712022	0.072235	0.0725688	0.0717146	0.0665985	0.0712534	0.0713131	0.0715487	0.0723098	0.070669	0.0698235	0.074914	0.0746026	0.0749576
0.0884041	0.0911582	0.0904125	0.0944763	0.0939288	0.089157	0.0945214	0.0927355	0.0919281	0.0960941	0.0989105	0.104132	0.124829	0.183505	0	0	0	0	0	0	0.143355	0.0971396	0.084633	0.0786723	0.0734539	0.0740302	0.0734228	0.0751028	0.0746449	0.0690998	0.0709551	0.0740787	0.0694536	0.0696927	0.0706767	0.070327	0.0732384	0.0751837	0.0707791	0.0740068	0.073292	0.0740372	0.0694758	0.0737433	0.0708696	0.0708547	0.0719991	0.0679309	0.0710245	0.0711058
0.089601	0.0912898	0.0919964	0.0918372	0.0921091	0.0920667	0.0956304	0.0929665	0.0918097	0.0909427	0.0994884	0.107519	0.129844	0.178626	0	0	0	0	0	0	0.137513	0.0983347	0.0834948	0.0744568	0.0706842	0.0722569	0.0716557	0.0708481	0.0720316	0.0704278	0.072499	0.0724496	0.0673916	0.0704417	0.0716645	0.0707254	0.0713933	0.0687517	0.0710186	0.0671548	0.0684684	0.0685375	0.0745661	0.0749079	0.0675533	0.069438	0.0708551	0.0702904	0.0713753	0.0698394
0.0894528	0.0918972	0.0920929	0.089429	0.0866377	0.0931594	0.0919282	0.0957661	0.0952551	0.0927035	0.100464	0.101306	0.120268	0.183583	0	0	0	0	0	0	0.136541	0.0971067	0.0838742	0.0764905	0.0715623	0.0709806	0.074074	0.070516	0.0706875	0.0667397	0.0714072	0.0753301	0.0689294	0.0711391	0.0689594	0.0693271	0.0699728	0.0685487	0.0700701	0.0705022	0.0689864	0.0749744	0.0717852	0.0679786	0.0701608	0.0722175	0.0732615	0.0699178	0.0704034	0.0735394
0.0872179	0.0904307	0.0856259	0.0865752	0.0903735	0.0904262	0.0880472	0.0911446	0.092742	0.0908887	0.09192	0.105892	0.118576	0.182458	0	0	0	0	0	0	0.143052	0.0984162	0.0830967	0.0791089	0.0695832	0.0744812	0.0695679	0.0712086	0.0700762	0.0683976	0.0700786	0.0741929	0.0654422	0.0684659	0.0708913	0.0724032	0.0713207	0.0728969	0.0703776	0.0700626	0.0742012	0.0717735	0.0742337	0.0702428	0.0711321	0.0738759	0.0695629	0.071182	0.0734275	0.0728748
0.0910766	0.0888608	0.0849366	0.0864488	0.0941895	0.090178	0.088433	0.0918981	0.0920608	0.0903527	0.0971068	0.104712	0.124202	0.180523	0	0	0	0	0	0	0.136919	0.0970616	0.0815558	0.0725453	0.0737774	0.0700244	0.0694579	0.0717462	0.0686536	0.0724327	0.0656831	0.0707023	0.0678555	0.0713594	0.0752119	0.0705618	0.0704899	0.0700121	0.0732159	0.0685231	0.0689333	0.0700863	0.07273	0.0692739	0.0674495	0.0697369	0.0698347	0.0737037	0.0717102	0.0698052
0.0834559	0.0852619	0.0858529	0.0858662	0.0839103	0.0863105	0.0879832	0.0864449	0.0926824	0.0856902	0.0946455	0.100033	0.118303	0.169409	0	0	0	0	0	0	0.139999	0.0983452	0.0797237	0.0754161	0.0709553	0.0730089	0.0729013	0.0708604	0.0705964	0.0698385	0.069814	0.0698945	0.0692149	0.0658646	0.0718258	0.0678675	0.0699365	0.0683191	0.0694066	0.07179	0.0674429	0.0674139	0.0672256	0.0661152	0.0693722	0.0696566	0.0679117	0.0698278	0.0714506	0.070279
0.088229	0.0863928	0.0906415	0.0875867	0.0870595	0.0843169	0.088563	0.087336	0.0885948	0.0897898	0.0942717	0.102011	0.1247	0.179038	0	0	0	0	0	0	0.144047	0.0977722	0.0826752	0.0768849	0.0728916	0.0735185	0.0681326	0.0674646	0.0704584	0.074796	0.0709906	0.0675658	0.0690695	0.0722425	0.0664465	0.0666473	0.0713663	0.0699291	0.0690015	0.0655919	0.0648969	0.0696988	0.0699652	0.0674342	0.0703284	0.0707768	0.0698372	0.0673487	0.0680099	0.0660741
0.0856826	0.082618	0.0860134	0.082991	0.0843471	0.0814081	0.0842929	0.0862071	0.0800229	0.0880343	0.0892778	0.0978385	0.114718	0.173246	0	0	0	0	0	0	0.147666	0.101538	0.0821982	0.0723031	0.0718718	0.0678194	0.0710486	0.0686963	0.072013	0.0691628	0.0680072	0.0697605	0.0678	0.0708753	0.069472	0.0681567	0.0699801	0.0714283	0.0668039	0.0671614	0.0703404	0.0693702	0.0676573	0.070115	0.0663543	0.0685652	0.0672633	0.0708266	0.0678453	0.0690848
0.0847667	0.0793246	0.0836423	0.0824306	0.0843211	0.0842812	0.0826203	0.0820787	0.0818494	0.0895434	0.0902565	0.095287	0.112377	0.175805	0	0	0	0	0	0	0.148313	0.0943383	0.0791538	0.07652	0.0737227	0.0682973	0.0705645	0.0709997	0.0658233	0.0688614	0.0699499	0.0658554	0.0699406	0.0666467	0.0715568	0.0689993	0.0682039	0.0668503	0.0677904	0.0672928	0.0660741	0.0714029	0.066483	0.0659766	0.0668062	0.0690773	0.0695272	0.0672493	0.0668536	0.0675501
0.0808245	0.0821488	0.0856278	0.0816799	0.0838145	0.0805606	0.0828009	0.0877888	0.0842541	0.0859124	0.0891141	0.0930733	0.117354	0.169578	0	0	0	0	0	0	0.152135	0.101915	0.079462	0.0733431	0.0698373	0.0669998	0.0677955	0.068898	0.0661745	0.0643284	0.0658016	0.0664317	0.0671059	0.068964	0.0680572	0.0671761	0.0675794	0.0681592	0.066266	0.0692466	0.0662452	0.0675142	0.066518	0.066582	0.0640218	0.0672479	0.0662674	0.0692644	0.066007	0.0654089
0.0849632	0.0785312	0.0777021	0.0796078	0.0814184	0.0805164	0.0789839	0.0786952	0.0815136	0.0830004	0.0865505	0.0928029	0.114202	0.160322	0	0	0	0	0	0	0.148855	0.100141	0.073288	0.0710438	0.0705038	0.0706489	0.0706718	0.0694656	0.0661824	0.0750895	0.0662027	0.066275	0.067156	0.0638838	0.068228	0.0671024	0.066777	0.0663896	0.071006	0.0679146	0.0663465	0.065823	0.0680821	0.0659852	0.0669467	0.0664001	0.0667649	0.0666433	0.0694725	0.071237
0.0800958	0.0759245	0.0801632	0.0759455	0.0809283	0.0851183	0.0731483	0.0799147	0.0828953	0.0827685	0.0871436	0.0918054	0.108357	0.154867	0	0	0	0	0	0	0.15227	0.099194	0.0804364	0.0674826	0.0685807	0.0687725	0.0687935	0.0659279	0.0621177	0.0701256	0.0675689	0.0648608	0.0698744	0.0668405	0.065752	0.0611127	0.0653677	0.068882	0.0711167	0.0664609	0.0674084	0.0616708	0.065136	0.0672798	0.0680559	0.0679434	0.0675977	0.0660369	0.0667628	0.0633914
0.0751872	0.0759818	0.0739986	0.0766338	0.0731992	0.0774924	0.0704958	0.072231	0.0760272	0.0822064	0.0843745	0.0891982	0.101065	0.142572	0	0	0	0	0	0	0.148771	0.0965007	0.0814663	0.0739986	0.0701873	0.0673868	0.0664189	0.0657162	0.0695183	0.0698778	0.0714995	0.0664539	0.0648278	0.0636849	0.0664669	0.0656859	0.0649295	0.0679652	0.0640232	0.064055	0.0678132	0.0672181	0.0643755	0.068405	0.0656582	0.0672502	0.0662618	0.0685186	0.06309	0.0676712
0.250405	0.260249	0.250284	0.254281	0.248825	0.256567	0.251926	0.262179	0.257079	0.263166	0.255605	0.283281	0.309078	0.407354	0	0	0	0	0	0	0.468302	0.32684	0.281982	0.264963	0.265294	0.261401	0.257133	0.259883	0.256753	0.263428	0.259238	0.259475	0.264911	0.260068	0.261786	0.263521	0.264636	0.269568	0.264003	0.262133	0.268014	0.268234	0.264274	0.262579	0.269294	0.268335	0.269502	0.270856	0.268095	0.271785
0	0	0	0	0	0	0	0	0	0	0	0	0	0	0	0	0	0	0	0	0	0	0	0	0	0	0	0	0	0	0	0	0	0	0	0	0	0	0	0	0	0	0	0	0	0	0	0	0	0
0	0	0	0	0	0	0	0	0	0	0	0	0	0	0	0	0	0	0	0	0	0	0	0	0	0	0	0	0	0	0	0	0	0	0	0	0	0	0	0	0	0	0	0	0	0	0	0	0	0
0.268504	0.272637	0.279209	0.285678	0.288416	0.277676	0.282632	0.289498	0.280359	0.292543	0.294103	0.309854	0.34468	0.444958	0	0	0	0	0	0	0.180947	0.342218	0.28584	0.270618	0.270118	0.262327	0.254991	0.26313	0.265565	0.264748	0.258782	0.262559	0.265163	0.260399	0.263462	0.26197	0.273977	0.26525	0.25955	0.267973	0.261524	0.261297	0.266672	0.273017	0.272238	0.27404	0.268754	0.268317	0.272873	0.26714
0.0839932	0.0829507	0.0845518	0.0850219	0.0834964	0.0845568	0.0836192	0.0809957	0.0852439	0.0859952	0.0899792	0.0991012	0.110604	0.146303	0	0	0	0	0	0	0.156739	0.101583	0.0775003	0.0720137	0.0660621	0.0703976	0.0682899	0.0677058	0.0680484	0.0641886	0.0644029	0.0661028	0.0653246	0.0640316	0.0675463	0.0665056	0.0685113	0.0679869	0.0674114	0.0669788	0.0635727	0.0670438	0.061073	0.063811	0.0662775	0.0652882	0.0660348	0.0660012	0.0689282	0.0628079
0.0804297	0.0876027	0.0839527	0.0856429	0.0818153	0.0854923	0.0821898	0.0907107	0.086329	0.0847192	0.0930107	0.0942927	0.1144	0.154116	0	0	0	0	0	0	0.150591	0.0973372	0.0809127	0.0507366	0.0682909	0.0677509	0.0646434	0.06684	0.0651503	0.0645923	0.0683182	0.065181	0.0642477	0.0640194	0.0661391	0.0654856	0.066712	0.0651546	0.0696537	0.0716455	0.0709169	0.063729	0.0672887	0.0666882	0.068418	0.0643301	0.0702473	0.0687825	0.0633033	0.0621687
0.0890724	0.0809261	0.085222	0.0822016	0.087233	0.0867347	0.0826401	0.0841345	0.0857799	0.0874603	0.0890498	0.0976213	0.111162	0.152328	0	0	0	0	0	0	0.156562	0.0990815	0.0792857	0.0756326	0.068924	0.067756	0.0667641	0.0653274	0.0615613	0.064879	0.0648707	0.06638	0.0672108	0.066523	0.0625581	0.0631098	0.0654143	0.0669478	0.0655309	0.0673906	0.0641864	0.0618236	0.0669556	0.0671733	0.0635725	0.0651462	0.0631496	0.0675645	0.0655088	0.0660011
0.0830407	0.0855527	0.0851618	0.0843038	0.0898121	0.0860895	0.0905986	0.0843051	0.0864148	0.0858525	0.0951815	0.0964983	0.111391	0.153184	0	0	0	0	0	0	0.150765	0.0970153	0.081262	0.0698379	0.0696634	0.0659766	0.0639208	0.0696251	0.0611853	0.0684985	0.0678929	0.0631031	0.0642567	0.0673824	0.0657574	0.0686072	0.066556	0.0677585	0.0681993	0.0658563	0.0666017	0.0665891	0.0691482	0.0679048	0.0632858	0.0646325	0.0645344	0.0642856	0.0661852	0.0643264
0.0836686	0.0841085	0.079917	0.0871267	0.0863265	0.0818229	0.0909738	0.0846181	0.0885431	0.0885429	0.0936924	0.0992643	0.11139	0.15651	0	0	0	0	0	0	0.156004	0.0971613	0.0739117	0.0712993	0.06587	0.0640269	0.0680762	0.0660631	0.0636666	0.0635214	0.0641767	0.0658609	0.0666779	0.0651226	0.0614581	0.0665368	0.0615927	0.0645083	0.0671005	0.0682368	0.0640576	0.0644039	0.0621032	0.0631435	0.0676744	0.0651788	0.0651871	0.0617994	0.0675677	0.0621172
0.085716	0.0840112	0.0856369	0.0928622	0.0863872	0.0892019	0.0855467	0.0884623	0.0858761	0.0891191	0.0953587	0.100973	0.11577	0.159973	0	0	0	0	0	0	0.148715	0.0923589	0.077647	0.0720948	0.0633481	0.0673386	0.0663058	0.0673505	0.0655053	0.0652672	0.0624979	0.0611137	0.0641763	0.0635015	0.0626409	0.0621255	0.0670715	0.0617056	0.06324	0.0659114	0.0661977	0.0613064	0.0593091	0.06245	0.0710679	0.0668994	0.0617724	0.0665809	0.0638824	0.0601679
0.0855472	0.0865158	0.0892399	0.0816573	0.0869555	0.0886643	0.0878821	0.0900245	0.0871786	0.0867563	0.0948859	0.10295	0.117775	0.153419	0	0	0	0	0	0	0.151991	0.0915053	0.0773874	0.0706495	0.0697013	0.0672958	0.0632862	0.0664569	0.0647351	0.0679514	0.0639149	0.0642612	0.0624052	0.0622829	0.0640584	0.0631643	0.0600522	0.0615316	0.0649932	0.0678302	0.0659941	0.0615362	0.0581482	0.0563913	0.0677586	0.0656954	0.0624637	0.0621893	0.0616534	0.0676663
0.0873431	0.0872415	0.0860781	0.0843939	0.0843534	0.0876563	0.0881977	0.0860002	0.0894001	0.0855153	0.0918349	0.0964159	0.121174	0.163755	0	0	0	0	0	0	0.152892	0.0947	0.0769351	0.0680187	0.0685991	0.066762	0.0613506	0.0649739	0.0649962	0.0637072	0.0618676	0.0653272	0.0627717	0.0676488	0.0670375	0.0669353	0.0639389	0.0599348	0.0629991	0.0650042	0.0652058	0.0672311	0.0620046	0.0638384	0.0600349	0.0630596	0.0604407	0.0653678	0.060933	0.0617024
0.0880816	0.0912682	0.087061	0.0876933	0.0831164	0.0886258	0.0834164	0.0874048	0.0884229	0.0916557	0.0921917	0.0962411	0.115861	0.165226	0	0	0	0	0	0	0.15357	0.0971134	0.0764184	0.0719822	0.0657431	0.0679447	0.0653622	0.0645139	0.065009	0.0663207	0.0616264	0.0627253	0.0596007	0.0595185	0.0660423	0.0595554	0.0636719	0.0653796	0.0640591	0.0640512	0.0608977	0.0581978	0.0614155	0.0612157	0.0658957	0.0617163	0.0653092	0.0619316	0.0624228	0.0650499
0.0844426	0.0870577	0.0893713	0.0885508	0.0878249	0.0858953	0.0851663	0.0864242	0.0876027	0.0899061	0.0932349	0.102944	0.113542	0.164764	0	0	0	0	0	0	0.148941	0.0922673	0.0718255	0.0693591	0.0622498	0.0608522	0.0601812	0.0635247	0.0598725	0.0614492	0.0643242	0.0647974	0.0619199	0.0578688	0.060505	0.0637851	0.0634275	0.0613364	0.0642242	0.0622889	0.0621016	0.0588005	0.0664688	0.0622426	0.0650462	0.0656172	0.0592271	0.0660963	0.061444	0.0654487
0.082678	0.0888107	0.0899175	0.0854066	0.0913859	0.0835405	0.0862847	0.0914553	0.0894991	0.0895299	0.0937503	0.0990425	0.115059	0.153624	0	0	0	0	0	0	0.152574	0.0935402	0.0759976	0.0630092	0.0638414	0.0642693	0.06374	0.0661941	0.063695	0.0668965	0.0646999	0.0627719	0.0606643	0.0642991	0.0619019	0.0640318	0.0606972	0.0623629	0.0628714	0.0610786	0.0628365	0.0641386	0.0658008	0.0614219	0.0602972	0.0609313	0.0628455	0.0605497	0.0598785	0.0635094
0.0921228	0.0806577	0.0854439	0.0830326	0.0833422	0.0842242	0.0839136	0.0867435	0.086839	0.0928664	0.0897827	0.0964818	0.114794	0.161426	0	0	0	0	0	0	0.14425	0.0934589	0.0758737	0.0650494	0.065952	0.0622409	0.0611862	0.0593195	0.0580837	0.0614953	0.065977	0.0609147	0.0647759	0.0635621	0.0621327	0.0642628	0.061472	0.0623314	0.0585278	0.0644284	0.0633926	0.0621192	0.0630103	0.0641273	0.0646958	0.0667823	0.0612523	0.0637766	0.0637336	0.0614751
0.0824157	0.0915883	0.0921578	0.0889473	0.0930507	0.0908751	0.0879106	0.0933528	0.0874444	0.0929305	0.094237	0.102403	0.118004	0.162988	0	0	0	0	0	0	0.140869	0.0884813	0.0691777	0.0669332	0.0630544	0.0625633	0.0594696	0.0625687	0.0634243	0.0602259	0.0647057	0.0604202	0.0640131	0.0655147	0.0614583	0.0620194	0.0613807	0.0649296	0.0625705	0.0624762	0.064841	0.0607131	0.0637648	0.0600895	0.0585796	0.0585989	0.0615817	0.0630908	0.0622355	0.0619044
0.0902216	0.0872705	0.0955531	0.090472	0.0860527	0.0824535	0.0832857	0.0866837	0.0929334	0.0942776	0.0908763	0.102692	0.11883	0.16438	0	0	0	0	0	0	0.132578	0.0902772	0.0738132	0.0633712	0.0645679	0.0612752	0.062854	0.0598094	0.0608248	0.0615801	0.0601027	0.0644731	0.059355	0.0600414	0.0622751	0.0628713	0.062599	0.0612053	0.0598192	0.0607667	0.0678045	0.0580932	0.0589789	0.0639315	0.0586844	0.0612166	0.0629563	0.061532	0.0654273	0.0582278
0.0920494	0.0882413	0.0909362	0.0892787	0.0881551	0.0908363	0.0922818	0.0862373	0.0901443	0.0900117	0.0950381	0.099757	0.11979	0.171182	0	0	0	0	0	0	0.131082	0.0805735	0.0734379	0.0617115	0.0713148	0.0630966	0.0628928	0.0578763	0.0588137	0.0629204	0.0618771	0.0580316	0.0624539	0.0580402	0.0594025	0.061134	0.0630108	0.0601889	0.0618229	0.058284	0.0586802	0.0572336	0.0626446	0.0610964	0.0597471	0.0613568	0.0610362	0.0581973	0.0618168	0.0613874
0.0848805	0.0905883	0.0889874	0.0874122	0.0909662	0.0874165	0.084367	0.0927456	0.0918049	0.0880465	0.0930132	0.101282	0.118216	0.171359	0	0	0	0	0	0	0.133973	0.0880607	0.0717039	0.0657084	0.0633834	0.0646412	0.0603931	0.0605737	0.0574957	0.0621374	0.057621	0.0568436	0.0638254	0.0607442	0.0588958	0.0583577	0.0613812	0.0628653	0.0659448	0.0577082	0.0629	0.0597213	0.0618659	0.0599617	0.0590838	0.0599717	0.0634346	0.0615506	0.0609298	0.0615895
0.0859012	0.0837476	0.0904399	0.0854834	0.0823529	0.0910388	0.0858059	0.0836003	0.0911068	0.0886561	0.0912485	0.0989258	0.124429	0.172333	0	0	0	0	0	0	0.129367	0.0882654	0.0691909	0.0675316	0.0619684	0.0635375	0.0588654	0.0589336	0.0578509	0.0597944	0.0608564	0.0603648	0.0639528	0.0582711	0.061343	0.0561662	0.0588719	0.0612909	0.0628171	0.0638177	0.0602985	0.0588135	0.0626646	0.0623952	0.058963	0.0568487	0.0612797	0.060629	0.0624525	0.0608801
0.0883542	0.0855809	0.0913676	0.0866795	0.0862824	0.0879349	0.084197	0.0895332	0.088233	0.0951816	0.0955851	0.0991069	0.121822	0.159401	0	0	0	0	0	0	0.131306	0.0849668	0.0698146	0.0619805	0.0648594	0.0617368	0.060527	0.0564303	0.0600522	0.0580037	0.0567548	0.0565549	0.0612169	0.0615561	0.0564409	0.0570449	0.0601035	0.0615396	0.0611078	0.0581759	0.0622922	0.0536032	0.0637514	0.0565572	0.0604016	0.0586501	0.0565594	0.0568927	0.0612309	0.0579262
0.0850333	0.0899581	0.0873249	0.0891893	0.0864394	0.0914088	0.0857662	0.0901752	0.0882223	0.097491	0.0955014	0.104387	0.12071	0.173033	0	0	0	0	0	0	0.135785	0.0836766	0.069052	0.0622385	0.0659288	0.0602836	0.0577845	0.0588814	0.0551063	0.0607563	0.0579218	0.0619608	0.0591737	0.0577789	0.0573407	0.0600719	0.0588047	0.0611144	0.05633	0.0565111	0.0617843	0.0619234	0.0591246	0.06102	0.057053	0.0608024	0.0572327	0.0580964	0.0568936	0.0586522
0.0891887	0.087021	0.0901152	0.084513	0.0911336	0.0891735	0.0924061	0.0875574	0.0933042	0.0942767	0.0928575	0.0913103	0.118093	0.174384	0	0	0	0	0	0	0.14127	0.0845015	0.0691356	0.0594173	0.0590635	0.0569255	0.0580284	0.0568591	0.0550661	0.0556327	0.0608497	0.0550739	0.0578672	0.0594581	0.0568351	0.0563494	0.0582718	0.0576215	0.0582483	0.057991	0.0575111	0.0602668	0.0561075	0.058796	0.0551368	0.0584544	0.057692	0.0569182	0.0543115	0.0584267
0.0838218	0.0896169	0.0882948	0.0867063	0.0884435	0.088065	0.0892537	0.0900491	0.089318	0.0915748	0.091851	0.0953985	0.117451	0.167709	0	0	0	0	0	0	0.136752	0.092065	0.0724215	0.0644766	0.0576778	0.0598065	0.0544907	0.0553858	0.0593959	0.0557476	0.0581769	0.0619606	0.060108	0.0568856	0.0561622	0.0548146	0.0556209	0.0553879	0.0589386	0.0560756	0.0553654	0.0588683	0.0572986	0.0574729	0.0554729	0.05966	0.0582835	0.0609248	0.0579054	0.0584557
0.0874256	0.0859841	0.0886393	0.0863074	0.0868534	0.0860505	0.0894481	0.0889969	0.0891112	0.0915258	0.0954036	0.0994253	0.119884	0.172105	0	0	0	0	0	0	0.135908	0.0852967	0.0716138	0.0644304	0.0647973	0.0557316	0.0547272	0.0578016	0.0585301	0.0542282	0.0537661	0.0552324	0.0560678	0.0551343	0.0594665	0.0568276	0.0572091	0.0622095	0.0596338	0.0564229	0.0552325	0.0580418	0.0548859	0.0592718	0.0582681	0.0579196	0.0530839	0.0574764	0.0587862	0.0553837
0.0904873	0.090087	0.0931945	0.0903106	0.0879036	0.0876617	0.0867055	0.0901221	0.0853622	0.0932888	0.10239	0.0989881	0.127176	0.177701	0	0	0	0	0	0	0.134801	0.0864956	0.0671835	0.0609523	0.058156	0.0591655	0.0580706	0.0548781	0.0577223	0.061397	0.0573574	0.0587197	0.0558632	0.054663	0.0558509	0.0561216	0.0551192	0.0538894	0.0571205	0.057817	0.0574718	0.0619852	0.0568915	0.0591231	0.057567	0.0575006	0.0567024	0.0579218	0.0566282	0.0554267
0.0889397	0.0891191	0.0866795	0.0891467	0.0870927	0.088537	0.0955772	0.0896313	0.0928071	0.0940132	0.0934101	0.100569	0.120247	0.17225	0	0	0	0	0	0	0.134576	0.089113	0.0689564	0.0587007	0.0602109	0.059196	0.0535267	0.0561825	0.0545423	0.0582126	0.0579432	0.0563237	0.0563696	0.054666	0.0564039	0.056368	0.0558851	0.0567506	0.0587664	0.0579421	0.0556556	0.059412	0.0518332	0.055039	0.0556155	0.0572466	0.0550427	0.0578371	0.0593445	0.0607966
0.0882801	0.0910858	0.0870827	0.087283	0.0901492	0.0874831	0.0889856	0.0860645	0.0852688	0.0938111	0.0931577	0.102141	0.119122	0.176838	0	0	0	0	0	0	0.134063	0.0896147	0.0694796	0.0606301	0.0592834	0.0590271	0.0553013	0.0555708	0.0567088	0.054478	0.0565918	0.0572018	0.0578281	0.0542144	0.0559178	0.0569443	0.0531829	0.0570185	0.0572921	0.0583978	0.0542529	0.0556786	0.0558796	0.0529539	0.0569303	0.0591169	0.0572713	0.0597029	0.0526694	0.0586692
0.0858859	0.087715	0.0887193	0.0857617	0.0900245	0.0913129	0.0902358	0.0897472	0.0838818	0.0911556	0.0923487	0.102566	0.118492	0.174336	0	0	0	0	0	0	0.13136	0.0844861	0.067104	0.0604174	0.0570482	0.0561555	0.0569245	0.0524493	0.0534834	0.0565538	0.0543112	0.0526141	0.0585683	0.0528302	0.0546344	0.0560193	0.0553582	0.0581564	0.0524964	0.0545056	0.0562301	0.0567279	0.0566878	0.0540759	0.0525238	0.0566567	0.054718	0.0541414	0.0544645	0.0535289
0.0865044	0.0893828	0.0856174	0.0872692	0.0888212	0.0868228	0.0886539	0.0872512	0.093037	0.0930632	0.0913955	0.0980028	0.117862	0.173276	0	0	0	0	0	0	0.129538	0.0876908	0.0692588	0.0589959	0.0578266	0.0603975	0.0554591	0.057258	0.0560875	0.0584661	0.0549734	0.0574684	0.0525341	0.0553658	0.051334	0.0530477	0.0555262	0.0527857	0.0534196	0.0564461	0.0531898	0.0566908	0.0542359	0.0513919	0.0523511	0.0586968	0.0523789	0.0578415	0.0582861	0.0508957
0.091448	0.0849903	0.0840214	0.0823058	0.0873457	0.0857626	0.0843206	0.0889736	0.0887602	0.0895699	0.0959252	0.100399	0.128832	0.175889	0	0	0	0	0	0	0.127191	0.08485	0.0646894	0.0596806	0.0579094	0.0584928	0.0550818	0.0552363	0.0570739	0.0560635	0.0534668	0.0515654	0.0560668	0.0556454	0.0556291	0.0540888	0.0555783	0.0592083	0.0543768	0.0579952	0.0542952	0.0548574	0.0581867	0.0579701	0.055495	0.0548652	0.0529908	0.0543818	0.0546316	0.0591517
0.0833123	0.0867055	0.0875165	0.0850911	0.0824708	0.0857878	0.0878292	0.0867541	0.0957387	0.0925019	0.0924821	0.106485	0.0019081	0.183547	0	0	0	0	0	0	0.129252	0.0874876	0.0659675	0.0570065	0.0583595	0.0553709	0.0537971	0.0555548	0.0528625	0.0568871	0.0549783	0.055431	0.0577382	0.0547248	0.0538495	0.0574977	0.056565	0.0571316	0.058594	0.0551699	0.0584223	0.0579599	0.0552394	0.0590973	0.0524109	0.0544147	0.0571495	0.0540123	0.0546992	0.0562848
0.0865763	0.0868902	0.0848813	0.0835581	0.086857	0.084199	0.0867066	0.0908984	0.0864747	0.0888704	0.0904333	0.0993182	0.123963	0.180607	0	0	0	0	0	0	0.126509	0.0862065	0.0644532	0.0592578	0.0591329	0.0524214	0.0513754	0.0550707	0.0587296	0.0530228	0.0526218	0.0555686	0.0541777	0.0547967	0.0572731	0.0574379	0.0542875	0.0477468	0.0507807	0.0557714	0.0578635	0.0535363	0.0511018	0.0547402	0.0534915	0.0574365	0.0541939	0.0559782	0.0519763	0.0537621
0.0893129	0.0829434	0.0897824	0.0880459	0.0863422	0.0861826	0.0868025	0.0863028	0.0889798	0.0929772	0.0940928	0.0989324	0.122353	0.179994	0	0	0	0	0	0	0.127673	0.0842375	0.0692357	0.0595481	0.0524746	0.0578514	0.0549422	0.0552902	0.0546648	0.0566811	0.0544905	0.0543082	0.0500624	0.0536937	0.049515	0.0515109	0.0526187	0.0540658	0.0554106	0.0546353	0.0560617	0.0508926	0.0568206	0.0559642	0.0525958	0.0511928	0.0560713	0.0582152	0.0516013	0.0532553
0.0880838	0.0875744	0.0874253	0.0824223	0.0901245	0.0867364	0.0868018	0.0891902	0.0921924	0.0931205	0.0874411	0.0980631	0.116973	0.175358	0	0	0	0	0	0	0.127553	0.0818818	0.0656494	0.060741	0.0575193	0.0540096	0.0563195	0.0525422	0.0579591	0.0534008	0.0527836	0.0528992	0.0531525	0.0521265	0.0508988	0.0548564	0.0475613	0.0530585	0.0548551	0.0543007	0.051229	0.0559643	0.0593608	0.0520864	0.0533777	0.0575287	0.0502913	0.0499358	0.0523682	0.0534295
0.0854718	0.0826524	0.0858921	0.0886403	0.115815	0.0860169	0.0845078	0.0891621	0.0849623	0.0893834	0.0909204	0.0965268	0.115168	0.17091	0	0	0	0	0	0	0.124898	0.0821164	0.0592686	0.0595405	0.055489	0.0528626	0.0531933	0.0522506	0.0526087	0.0575154	0.0513649	0.0510628	0.0493856	0.0492436	0.0539794	0.0547492	0.0563995	0.0550035	0.0531217	0.0505217	0.0530281	0.0531272	0.0523235	0.0530335	0.0548448	0.0526989	0.0528245	0.054084	0.0539081	0.0529913
0.083144	0.0870152	0.0861433	0.0829778	0.0860631	0.085249	0.0841082	0.092064	0.0874218	0.0862982	0.0910489	0.0965443	0.112868	0.173369	0	0	0	0	0	0	0.126499	0.0857917	0.0649013	0.0611894	0.0534267	0.0512917	0.0544093	0.0503997	0.0527036	0.0515487	0.0515827	0.0497855	0.0573135	0.05406	0.0487609	0.046842	0.0520264	0.0508444	0.0519763	0.0530579	0.0519177	0.0529612	0.0500414	0.0570523	0.0561687	0.0546697	0.0550716	0.0527249	0.055994	0.0529028
0.0837314	0.0887311	0.0848333	0.0860143	0.0878666	0.0930287	0.0863079	0.0861296	0.0881956	0.0899077	0.0950338	0.100075	0.11762	0.176014	0	0	0	0	0	0	0.125876	0.0834711	0.0608563	0.0574043	0.0531837	0.05351	0.0543782	0.0517716	0.0497781	0.0490952	0.0493281	0.0530592	0.0574481	0.0494484	0.0496153	0.0536458	0.0504423	0.0524968	0.0504495	0.0475836	0.0555264	0.0508129	0.051938	0.0522321	0.050911	0.0532596	0.0517743	0.0523403	0.0528244	0.0532234
0.0836816	0.0870306	0.0854881	0.0867491	0.0849634	0.0823304	0.0883946	0.0881555	0.0902741	0.0893017	0.0884321	0.0973527	0.117157	0.16643	0	0	0	0	0	0	0.127565	0.0808244	0.0630843	0.0550144	0.0555696	0.0532071	0.0546386	0.0482942	0.0542235	0.0500323	0.0551813	0.0520598	0.0521787	0.0520644	0.0554251	0.0497806	0.0509121	0.0488988	0.0546058	0.053282	0.0521711	0.0536263	0.0523304	0.0501726	0.0505537	0.0535854	0.0533882	0.0516401	0.0563364	0.0474824
0.0822745	0.085715	0.0838015	0.08024	0.086384	0.0860253	0.0858515	0.0842764	0.0879893	0.0890407	0.0883971	0.0971485	0.1119	0.16622	0	0	0	0	0	0	0.126406	0.0809442	0.0658829	0.0572246	0.0553705	0.0542624	0.0475429	0.0516629	0.0546725	0.051355	0.0531961	0.0533245	0.0486986	0.0505418	0.0497876	0.0494513	0.0506979	0.0515295	0.0473059	0.0543132	0.0576259	0.0523539	0.0509788	0.0515314	0.0526006	0.0510624	0.0507024	0.0506945	0.049122	0.0520695
0.0854152	0.0816688	0.0832501	0.0840546	0.0863581	0.0839016	0.0895866	0.087207	0.086768	0.0885421	0.0924846	0.0949051	0.117249	0.158311	0	0	0	0	0	0	0.124271	0.0794655	0.0554061	0.0559447	0.052957	0.055477	0.0470767	0.0482052	0.0500496	0.0497324	0.0540902	0.0482466	0.0519164	0.0493828	0.0478218	0.0531782	0.0477484	0.0496841	0.0528412	0.0547123	0.0497489	0.05246	0.0535136	0.0536182	0.0493632	0.0516882	0.0534238	0.048725	0.0523947	0.0521259
0.0837956	0.0889614	0.0800769	0.0829757	0.0869681	0.0837083	0.0857745	0.0853041	0.0840788	0.085819	0.095532	0.0955964	0.106183	0.160733	0	0	0	0	0	0	0.119188	0.077511	0.0659208	0.0543603	0.053034	0.0541323	0.0522739	0.0527489	0.0520532	0.0505738	0.0447978	0.0495478	0.0507758	0.0473628	0.0501772	0.0521443	0.0510161	0.0517216	0.050065	0.0518352	0.0518575	0.053534	0.0479319	0.0490077	0.0486365	0.0488272	0.0476258	0.0524233	0.0520955	0.0528422
0.0851213	0.0841739	0.079998	0.0849057	0.0841625	0.0812382	0.0832112	0.0871997	0.0813946	0.0861105	0.0898652	0.0951165	0.107597	0.157534	0	0	0	0	0	0	0.116443	0.0791164	0.0613382	0.0546704	0.0537307	0.0494547	0.050445	0.0468173	0.0500605	0.0513281	0.0483569	0.0517224	0.0499743	0.0500535	0.0492206	0.0465469	0.0526101	0.0480194	0.0515644	0.0523155	0.0487888	0.0491116	0.0508755	0.0528769	0.0498074	0.0480553	0.0509934	0.04939	0.0502616	0.0473738
0.076424	0.0821574	0.0778086	0.0788341	0.0842825	0.0784815	0.0797544	0.0803033	0.08499	0.0875619	0.0866719	0.0977913	0.110221	0.152785	0	0	0	0	0	0	0.127805	0.0753341	0.063044	0.0548574	0.0544384	0.0490595	0.0537959	0.0474694	0.051392	0.0481792	0.0497563	0.0514334	0.0540107	0.0488303	0.0460077	0.0469292	0.0461289	0.0491538	0.0495147	0.0497756	0.0514118	0.0494122	0.0474821	0.0512251	0.0475972	0.0464272	0.0498066	0.0485976	0.0523162	0.044367
0.0797703	0.0823394	0.0793569	0.0859123	0.0827662	0.0806467	0.0897825	0.0840309	0.0854848	0.0834079	0.0906741	0.0977961	0.110002	0.149715	0	0	0	0	0	0	0.120435	0.0810553	0.062925	0.0535399	0.0516534	0.050699	0.0489521	0.0471852	0.0483652	0.0493736	0.0514828	0.0512884	0.0488465	0.0492579	0.0450787	0.0480123	0.048857	0.0487232	0.0452454	0.0497984	0.0516907	0.0549304	0.0494069	0.047168	0.0498308	0.0494329	0.0494877	0.0498986	0.0483151	0.0480377
0.0813246	0.0808691	0.082286	0.0809108	0.0834783	0.0840415	0.0800448	0.0799442	0.0846529	0.0872076	0.0887359	0.0929132	0.10385	0.150581	0	0	0	0	0	0	0.122557	0.0772837	0.0578671	0.0550849	0.0482555	0.0532707	0.0516929	0.0503293	0.0474978	0.0470938	0.049878	0.0461227	0.0489438	0.0521852	0.0473823	0.0488477	0.0486738	0.0472236	0.0518326	0.0502231	0.0452493	0.0491789	0.0480921	0.0503769	0.0508477	0.0477527	0.0491549	0.0447462	0.0486001	0.0506499
0.0849878	0.0838822	0.0819086	0.0808487	0.0818359	0.0838294	0.0832559	0.0822551	0.0859742	0.0836615	0.0888138	0.0908597	0.111237	0.156054	0	0	0	0	0	0	0.121053	0.0754098	0.056166	0.0529559	0.0510658	0.0513419	0.0492894	0.0496521	0.0458105	0.0497176	0.0498384	0.0487475	0.0485035	0.0498944	0.0504251	0.0473539	0.0446104	0.0499147	0.0505858	0.0475458	0.0485053	0.0485708	0.0498931	0.0473146	0.0497114	0.045802	0.0442561	0.049814	0.0512945	0.046354
0.0816138	0.0816733	0.0831224	0.0813222	0.081292	0.0827166	0.0803162	0.0823828	0.0807876	0.0804717	0.0886507	0.0911098	0.107885	0.152432	0	0	0	0	0	0	0.120947	0.0755546	0.0568037	0.0520781	0.048695	0.0473157	0.0492042	0.0483273	0.0473626	0.0479877	0.0445239	0.0472603	0.0483496	0.0454033	0.0468939	0.0486533	0.0449406	0.0427714	0.0449189	0.0471435	0.0475684	0.0490175	0.0492159	0.0449581	0.0438636	0.0478078	0.0472284	0.0485644	0.0465519	0.0465235
0.0778937	0.0785756	0.0765665	0.0816144	0.0810211	0.082702	0.0782014	0.0823086	0.0837472	0.0862391	0.0876836	0.0915448	0.108684	0.158625	0	0	0	0	0	0	0.118185	0.0782924	0.0586205	0.0513837	0.0452002	0.0496962	0.047931	0.0491823	0.045587	0.0462841	0.0491642	0.0510851	0.0463395	0.0436976	0.0444694	0.0460618	0.0451068	0.0452133	0.043427	0.0490741	0.0444054	0.049361	0.0458897	0.046105	0.0460698	0.0439017	0.0484726	0.0449465	0.0475431	0.0454979
0.0789812	0.0807641	0.086263	0.0660439	0.0708091	0.0783087	0.0798588	0.0805842	0.0814058	0.0814226	0.0870867	0.0960691	0.109373	0.165328	0	0	0	0	0	0	0.122532	0.0750352	0.0605438	0.0488851	0.0503146	0.0486107	0.0492632	0.0481494	0.0451162	0.0484512	0.0454136	0.050347	0.0464825	0.0485764	0.0453852	0.047669	0.0492538	0.0440028	0.0459664	0.0448393	0.0497395	0.0498108	0.0475452	0.0503868	0.0453267	0.0476959	0.0460614	0.0456885	0.0476162	0.0464982
0.079008	0.0825565	0.0824836	0.0785508	0.082509	0.080348	0.0805207	0.0805079	0.0789865	0.0835791	0.0843336	0.0932944	0.112078	0.155963	0	0	0	0	0	0	0.123704	0.0728745	0.0596295	0.0506612	0.0500194	0.0489852	0.0477508	0.0465612	0.0495885	0.0461446	0.0476907	0.0469504	0.0502208	0.0476473	0.0422693	0.0435855	0.0428445	0.0467299	0.0456488	0.0456704	0.0447883	0.0498704	0.045794	0.0458068	0.0491294	0.0424714	0.0460845	0.0488576	0.0469632	0.0450305
0.0764377	0.077452	0.0804064	0.078863	0.0814641	0.0791651	0.0806943	0.081836	0.0781062	0.0833253	0.0856407	0.09204	0.106414	0.15192	0	0	0	0	0	0	0.121389	0.073958	0.0580035	0.0514489	0.0481581	0.0445501	0.043416	0.0473078	0.0466232	0.0471703	0.0440635	0.0460126	0.0470497	0.0478459	0.0443469	0.0448047	0.0438226	0.0451828	0.0462032	0.042533	0.0447386	0.0484607	0.0412738	0.0449003	0.0452666	0.0472239	0.043093	0.0447804	0.0444001	0.0464919
0.0716765	0.0787314	0.0772693	0.074542	0.077117	0.074508	0.0813717	0.0781508	0.0798233	0.0813677	0.0864418	0.0965878	0.10905	0.148776	0	0	0	0	0	0	0.12114	0.0776248	0.0586359	0.0486627	0.0480155	0.0464252	0.0459168	0.044397	0.0476106	0.0443032	0.0423789	0.0453961	0.0448402	0.0446064	0.0430007	0.0420855	0.040936	0.0488101	0.0458911	0.0454555	0.0446413	0.0515944	0.0463981	0.0473403	0.0437954	0.0430575	0.0494633	0.0436016	0.0452	0.0419835
0.0792092	0.0810672	0.0738645	0.0791693	0.0848334	0.0756563	0.0782191	0.0789452	0.0817452	0.078301	0.0840824	0.0910413	0.107125	0.145063	0	0	0	0	0	0	0.123536	0.0728987	0.0525212	0.0526118	0.0512593	0.04322	0.0428556	0.0466158	0.0460381	0.0442773	0.0459594	0.0459859	0.043406	0.0479629	0.0434817	0.0447198	0.0448315	0.0447035	0.0436261	0.043761	0.044105	0.0386458	0.0421616	0.0487739	0.0442207	0.0460565	0.0442303	0.0425855	0.0443388	0.0460453
0.0832247	0.0788498	0.0764255	0.0765078	0.0807704	0.077941	0.0796097	0.0756956	0.0787933	0.0799052	0.0861899	0.0908284	0.103279	0.14422	0	0	0	0	0	0	0.119795	0.0687352	0.0553626	0.0522152	0.0455416	0.0473389	0.0469903	0.0456143	0.0451495	0.043219	0.0447621	0.0458917	0.0422542	0.0445783	0.0467878	0.0460777	0.0426377	0.0482419	0.0464583	0.0466827	0.0442222	0.048349	0.0403584	0.0421652	0.0472929	0.0436478	0.0460922	0.0433852	0.0479723	0.0437017
0.0766299	0.0761531	0.0760532	0.0759932	0.0783331	0.0740914	0.0772098	0.0794852	0.0797056	0.0799911	0.0796095	0.0889248	0.101214	0.142395	0	0	0	0	0	0	0.120276	0.0726391	0.0583612	0.0476785	0.0455774	0.0465749	0.0426208	0.0467352	0.0429711	0.0485556	0.0428948	0.0423506	0.0487583	0.0457071	0.0398788	0.0415123	0.0445196	0.0422127	0.0458473	0.0412223	0.0456594	0.0407886	0.0439413	0.0403438	0.0441656	0.0443045	0.0446583	0.048258	0.0415561	0.0432079
0.0727918	0.0767078	0.0747004	0.0783654	0.0794201	0.0769186	0.0737536	0.0781822	0.0766321	0.0794087	0.0861018	0.0903724	0.104935	0.146653	0	0	0	0	0	0	0.117782	0.0744676	0.0529079	0.0444337	0.045597	0.0452647	0.0451449	0.039881	0.040681	0.0421898	0.0417147	0.042133	0.0426793	0.0441427	0.0370562	0.0425682	0.0484108	0.0444878	0.0452404	0.0417633	0.0452137	0.0424425	0.04061	0.042883	0.0436171	0.0424713	0.0413262	0.0441234	0.0417583	0.04389
0.0771338	0.0714757	0.0777888	0.0738024	0.0737197	0.0765254	0.0795964	0.0730839	0.079231	0.077069	0.0753083	0.0896605	0.101666	0.143802	0	0	0	0	0	0	0.11367	0.0675348	0.0591274	0.0494638	0.0429841	0.0458971	0.0403779	0.0433493	0.0412846	0.0406072	0.041415	0.0439952	0.0419107	0.0420639	0.0399124	0.0437547	0.0421637	0.0431859	0.040449	0.0427389	0.0453917	0.0444575	0.0379573	0.0429647	0.0400855	0.0419066	0.0405202	0.0400348	0.039333	0.0392313
0.0763768	0.0725754	0.073544	0.0694829	0.0754355	0.0790986	0.073262	0.077021	0.0768125	0.076088	0.0791992	0.0816123	0.105103	0.139453	0	0	0	0	0	0	0.113372	0.0754626	0.0540495	0.0469912	0.0443739	0.0427004	0.0407504	0.0421514	0.0449317	0.0433383	0.042219	0.0435528	0.0409768	0.0445341	0.0411819	0.0441596	0.0436173	0.0397424	0.0422087	0.0422997	0.041433	0.0433885	0.0416227	0.0392709	0.0400655	0.0414805	0.043005	0.0449209	0.0410153	0.0384482
0.0736923	0.0791199	0.0747923	0.0707142	0.0722017	0.0747665	0.0734965	0.073865	0.0778291	0.0756198	0.0791387	0.0865904	0.0975405	0.139203	0	0	0	0	0	0	0.116345	0.0728162	0.0509913	0.0456294	0.0436192	0.0442298	0.0423672	0.0395349	0.0399865	0.0394729	0.0472952	0.0424366	0.0427007	0.0419795	0.0404338	0.0415493	0.0422778	0.0409551	0.040096	0.0441289	0.0406771	0.0451045	0.0405296	0.0405039	0.0443169	0.0461772	0.0393543	0.041119	0.0373179	0.0381542
0.0734879	0.0738615	0.0781628	0.0748505	0.0751173	0.0785607	0.0741804	0.0762708	0.0762224	0.0770451	0.0770775	0.0893126	0.102018	0.135502	0	0	0	0	0	0	0.115989	0.0729533	0.0504987	0.0494101	0.0421015	0.0382637	0.0453813	0.0418249	0.0437651	0.0386219	0.0410269	0.0399377	0.039838	0.0387669	0.0398844	0.0409907	0.0396317	0.041935	0.0394916	0.0440151	0.0396153	0.0404807	0.0424825	0.0405131	0.0426534	0.0391287	0.04014	0.0425984	0.0391138	0.0414533
0.0782201	0.0744372	0.0752026	0.0714837	0.0756806	0.0750548	0.0695531	0.0727745	0.0768879	0.07816	0.083148	0.0847866	0.0969125	0.138238	0	0	0	0	0	0	0.120037	0.0663533	0.0555071	0.0457416	0.0441204	0.0443582	0.0421822	0.0351611	0.0387877	0.0410851	0.0411345	0.0440168	0.0411321	0.0411763	0.0404893	0.0402734	0.0396756	0.0386228	0.042076	0.0430711	0.0403339	0.0385544	0.0417052	0.0429538	0.0413916	0.0395974	0.0393532	0.04429	0.0376075	0.0385156
0.0736634	0.067224	0.0661941	0.0707779	0.0715316	0.0749251	0.0754074	0.071787	0.0723754	0.0721589	0.0735757	0.0842112	0.0963412	0.140559	0	0	0	0	0	0	0.114686	0.0692963	0.0508187	0.0470638	0.0414675	0.0383612	0.039787	0.0419278	0.0393447	0.0386403	0.0376771	0.0423794	0.0406608	0.0405526	0.0428568	0.0408778	0.039372	0.0403647	0.0388068	0.0409361	0.0371547	0.0396014	0.038447	0.0393471	0.0414816	0.0420553	0.0404287	0.0398915	0.0394697	0.0410637
0.0731933	0.0684792	0.0692307	0.0754636	0.06741	0.0696194	0.0693353	0.0700829	0.0712917	0.0727832	0.0770179	0.0816155	0.097343	0.135193	0	0	0	0	0	0	0.113796	0.0647487	0.0508931	0.0449396	0.0426865	0.038428	0.0370509	0.0398285	0.0379595	0.0416535	0.0411651	0.043072	0.0407189	0.0413674	0.0407393	0.0405301	0.039291	0.038505	0.0425002	0.0405997	0.0465708	0.041794	0.040099	0.0378911	0.0429828	0.0370255	0.0371158	0.0421963	0.0391006	0.0443065
0.0639416	0.0678732	0.0707946	0.0644953	0.063519	0.0679491	0.0676769	0.0680366	0.06842	0.0673149	0.0764497	0.0766377	0.0959248	0.130355	0	0	0	0	0	0	0.112419	0.0667447	0.0502558	0.0416194	0.0391424	0.0438222	0.0379979	0.0391861	0.0388583	0.0378608	0.0366527	0.0355254	0.0395459	0.0371773	0.0358976	0.0372836	0.038283	0.0415974	0.0391411	0.0383629	0.0373358	0.0399673	0.0405131	0.0374501	0.0399147	0.0424454	0.0370747	0.0408547	0.0373643	0.0402917
0.06286	0.0632401	0.0672517	0.0626071	0.0659038	0.0670627	0.0596337	0.0600614	0.0635501	0.0620455	0.0656925	0.0781046	0.0854847	0.130825	0	0	0	0	0	0	0.111599	0.0675687	0.0514974	0.0462069	0.0437122	0.0432842	0.043333	0.0403702	0.0421743	0.0396751	0.0456673	0.0414387	0.0451633	0.0412918	0.0376484	0.0373133	0.0377437	0.039284	0.0408424	0.0388576	0.0439619	0.0384924	0.0397789	0.0446949	0.0398504	0.04638	0.0378707	0.0368067	0.0398281	0.0416699
0.0588263	0.0596016	0.0556413	0.0616549	0.0580082	0.0582485	0.061781	0.057116	0.0580492	0.06003	0.0617122	0.068008	0.0787638	0.121382	0	0	0	0	0	0	0.10283	0.0670249	0.0459107	0.0441756	0.0394315	0.0378851	0.0370154	0.0384343	0.0386124	0.0388167	0.0350767	0.0434132	0.0369764	0.0411534	0.0369608	0.0342486	0.0376903	0.0369345	0.0384836	0.0409311	0.0390065	0.0389098	0.0361823	0.0380151	0.0337414	0.0392132	0.0381926	0.0395051	0.0377969	0.035034
0.0574374	0.0587402	0.0612959	0.0546666	0.0609374	0.0574644	0.0545649	0.0606638	0.0610231	0.0585494	0.0633708	0.0676656	0.0840085	0.124426	0	0	0	0	0	0	0.104892	0.0609144	0.050512	0.0408251	0.036717	0.0393736	0.0374485	0.0378243	0.0423638	0.0381297	0.0370169	0.0380337	0.0375574	0.0357002	0.0411288	0.0390012	0.0349873	0.03845	0.0393837	0.0362441	0.0398684	0.0379501	0.0383005	0.0364762	0.0410949	0.0391456	0.0374001	0.0350977	0.0362963	0.035698
0.057609	0.0567219	0.0585057	0.0580859	0.0597931	0.0586954	0.0579145	0.058767	0.0615438	0.0590163	0.0641089	0.0680062	0.0828209	0.126042	0	0	0	0	0	0	0.102989	0.0626056	0.050392	0.0426538	0.036541	0.0398822	0.0384685	0.0385085	0.0370113	0.0386341	0.0325221	0.0367641	0.0381839	0.0372897	0.0380231	0.0359172	0.0372886	0.0334364	0.0373407	0.0362223	0.0368109	0.034807	0.0380266	0.0376493	0.0392665	0.0378873	0.038992	0.0367721	0.0339447	0.0366526
0.0601884	0.0574901	0.0605732	0.0542461	0.0604428	0.0609241	0.0587871	0.0595258	0.0617539	0.0542263	0.0634479	0.0698828	0.0800549	0.120556	0	0	0	0	0	0	0.101562	0.0611155	0.0495046	0.0393796	0.0347968	0.0345753	0.0361794	0.0348028	0.0377632	0.0376913	0.0371922	0.0345034	0.0338453	0.0333483	0.0332066	0.0352173	0.0380974	0.0370999	0.0364229	0.0374917	0.0391115	0.0328466	0.0388512	0.0379011	0.0355644	0.0378951	0.0345757	0.0317679	0.0342069	0.0337502
0.0613616	0.0561015	0.0601907	0.0600019	0.0569467	0.0574285	0.0578199	0.0603085	0.0601718	0.0621115	0.0654091	0.0696927	0.085684	0.12296	0	0	0	0	0	0	0.102155	0.0616038	0.0450097	0.0398938	0.0361532	0.0360008	0.0364696	0.0312877	0.0375879	0.0355475	0.0343253	0.0363863	0.0354302	0.0352359	0.0327891	0.0337552	0.0347611	0.0353844	0.0358752	0.0355784	0.0368282	0.0360003	0.0360322	0.0362152	0.0340583	0.03392	0.0352921	0.0337387	0.0313899	0.0346493
0.0597124	0.06139	0.0563815	0.0591056	0.0607556	0.061324	0.06093	0.0585038	0.0614813	0.0617274	0.0657635	0.0647033	0.0767612	0.118781	0	0	0	0	0	0	0.101642	0.061344	0.0413387	0.0399381	0.0353739	0.0347104	0.0374973	0.0354073	0.0356413	0.0359396	0.0349652	0.0330309	0.0348043	0.0339297	0.0362088	0.0370482	0.0334056	0.0380605	0.0349126	0.0345807	0.032461	0.0347528	0.034744	0.0331285	0.0342116	0.0334016	0.0346127	0.0350251	0.0340503	0.0327196
0.055341	0.059174	0.0585874	0.0542179	0.0597767	0.0579732	0.0552373	0.0567068	0.0592987	0.0617182	0.0627167	0.0701891	0.0784504	0.123031	0	0	0	0	0	0	0.0996721	0.0635766	0.0467624	0.0369816	0.0342872	0.0367619	0.0360125	0.0324898	0.0334736	0.0318413	0.0374364	0.0336372	0.0357729	0.0329644	0.0359176	0.0384381	0.0342234	0.035165	0.0340556	0.0354607	0.0349023	0.0391865	0.0387838	0.035457	0.0361174	0.0339267	0.0351591	0.0345953	0.0328596	0.0350015
0.0594707	0.0570655	0.0599184	0.0609899	0.0565667	0.0604875	0.0594242	0.0592778	0.0614857	0.0624514	0.0651899	0.0650564	0.0863692	0.121674	0	0	0	0	0	0	0.102194	0.0630812	0.0487772	0.0358237	0.036097	0.0350203	0.0332356	0.0336868	0.0341532	0.0313508	0.0346061	0.0336369	0.0382432	0.0339765	0.0343331	0.0324684	0.0338777	0.0373855	0.0334965	0.0344641	0.0330427	0.0348991	0.0351462	0.0319957	0.0313586	0.0313802	0.0325937	0.0301266	0.035198	0.0299547
0.0561469	0.0577247	0.05756	0.0585297	0.0604378	0.0582729	0.0628872	0.0577165	0.0616019	0.0600072	0.0645113	0.0723161	0.0854023	0.115687	0	0	0	0	0	0	0.100747	0.0550375	0.046943	0.0385205	0.0367161	0.0340802	0.0326369	0.0347337	0.0340715	0.0342722	0.0361127	0.0299338	0.0306956	0.0320303	0.0328609	0.0324456	0.035541	0.0306793	0.0356169	0.0387653	0.0347356	0.0326566	0.0374999	0.0336651	0.0367142	0.0330334	0.0332841	0.0335634	0.0325144	0.0339327
0.0585024	0.0584321	0.0577958	0.0612157	0.0612323	0.0581158	0.0595152	0.0542408	0.0587819	0.0603688	0.0656741	0.0724056	0.0846082	0.122762	0	0	0	0	0	0	0.0986363	0.0584695	0.0439004	0.0358729	0.0356392	0.0354297	0.033917	0.0353185	0.0338062	0.0303794	0.0352954	0.0334094	0.0335606	0.0337246	0.032759	0.0325242	0.0314664	0.0365936	0.029934	0.0337304	0.0313711	0.0328497	0.0359671	0.0347823	0.0349928	0.0316454	0.0318834	0.0301903	0.0336548	0.0318348
0.0592406	0.0558902	0.0580524	0.0575774	0.0571223	0.0556839	0.0599158	0.059011	0.0592948	0.0586391	0.0617866	0.0703934	0.0809733	0.123315	0	0	0	0	0	0	0.0937658	0.0558683	0.0448231	0.0380589	0.0373423	0.032426	0.0346738	0.0343403	0.0333278	0.0333908	0.032488	0.0329423	0.0334256	0.0316843	0.0334574	0.0354582	0.0294884	0.032197	0.0347279	0.0356095	0.0355607	0.0359077	0.0323896	0.0310914	0.0346268	0.0333934	0.0351865	0.0306039	0.0345653	0.0326828
0.0534743	0.0574372	0.0577151	0.0605313	0.0607314	0.0576247	0.0612268	0.0580468	0.0584919	0.0618385	0.064687	0.0688173	0.0819525	0.125231	0	0	0	0	0	0	0.0913713	0.0544602	0.0412121	0.0365143	0.0317536	0.035076	0.0321046	0.0296208	0.031913	0.0316679	0.0322986	0.0321436	0.0348046	0.0360551	0.0342954	0.0292865	0.0330761	0.0290115	0.0336154	0.0295969	0.0329712	0.030354	0.0333845	0.033735	0.0330654	0.0316141	0.0291882	0.0297187	0.0329436	0.0338527
0.0545823	0.057441	0.0620846	0.0541144	0.0598505	0.056526	0.0600957	0.058084	0.0590261	0.061526	0.0639358	0.0689527	0.0808725	0.120065	0	0	0	0	0	0	0.0919616	0.0565783	0.0422991	0.0320948	0.0326709	0.0334071	0.0311631	0.0330717	0.0351191	0.0310787	0.0323686	0.0306388	0.0338403	0.0330284	0.0323119	0.0292742	0.029395	0.0324382	0.0339857	0.02965	0.0317561	0.0301562	0.0323285	0.0288849	0.0262414	0.0291896	0.0311484	0.0320573	0.0293413	0.0318718
0.0551451	0.0557423	0.0561719	0.0568577	0.0555395	0.0545199	0.0542334	0.0578325	0.0586275	0.0574167	0.0634148	0.0645226	0.0832894	0.11706	0	0	0	0	0	0	0.0902668	0.0524126	0.0361146	0.0377707	0.0346886	0.0339963	0.0308546	0.0338469	0.0317258	0.0352543	0.0335658	0.0349979	0.0292577	0.0331159	0.0333292	0.0319528	0.0304684	0.0328166	0.0360823	0.0325656	0.0337046	0.030024	0.031801	0.0344849	0.0328328	0.034078	0.0356862	0.0317545	0.032517	0.0316425
0.0540454	0.0580168	0.0607622	0.0553239	0.0555919	0.0579253	0.0590685	0.0570658	0.0634206	0.0596614	0.0627868	0.0651309	0.081298	0.122351	0	0	0	0	0	0	0.0824693	0.0510091	0.0420503	0.0351267	0.0348226	0.0300774	0.0297654	0.0309459	0.0345113	0.0284051	0.0312054	0.0318731	0.0319703	0.0298712	0.0293455	0.0318888	0.0312356	0.0305691	0.0302307	0.0311251	0.027056	0.0246054	0.0288288	0.0293276	0.029141	0.0308707	0.0317889	0.0276561	0.0298311	0.027546
0.0609082	0.0608097	0.0558633	0.0574002	0.059714	0.0566273	0.0608149	0.0561831	0.058875	0.057749	0.0601149	0.0691775	0.0824548	0.122482	0	0	0	0	0	0	0.0868513	0.0516283	0.0367986	0.0357042	0.0350731	0.0301845	0.031701	0.0267386	0.0247678	0.0341408	0.0302439	0.0310575	0.0297257	0.0313843	0.0282373	0.031414	0.0326901	0.0345178	0.0306801	0.0331659	0.0341731	0.0325953	0.0344957	0.0284119	0.0319683	0.0326619	0.0288856	0.0331303	0.0322863	0.0284007
0.0600511	0.0555976	0.0567651	0.0582782	0.0579552	0.0549491	0.0596865	0.0525404	0.0629482	0.0566234	0.057468	0.0667512	0.083989	0.126904	0	0	0	0	0	0	0.0842494	0.0494195	0.0374987	0.0350434	0.032775	0.0307274	0.0293206	0.0302104	0.0330025	0.0290769	0.0259304	0.0257765	0.0276845	0.031257	0.0298486	0.029964	0.0317972	0.0327198	0.0283344	0.0298626	0.0333106	0.0339626	0.0287855	0.033139	0.0296344	0.0315721	0.0318985	0.0306264	0.0320283	0.027985
0.0602776	0.0590726	0.0558832	0.0557013	0.0625639	0.0626963	0.0581017	0.056098	0.0580531	0.0604947	0.0634934	0.0723409	0.0839869	0.124975	0	0	0	0	0	0	0.0775795	0.0494138	0.0398758	0.031012	0.0338194	0.0298397	0.0290019	0.0287256	0.0268209	0.0236794	0.024371	0.0323708	0.0315184	0.0326497	0.0289587	0.0316023	0.0296955	0.0278524	0.0292428	0.0281652	0.0296515	0.0305924	0.0291031	0.0274465	0.0251823	0.0280363	0.030622	0.0305337	0.0292591	0.0279858
0.0525834	0.0563867	0.0582434	0.0511215	0.0545731	0.0610162	0.056284	0.057417	0.0573533	0.0594786	0.0612976	0.0640443	0.0815878	0.129895	0	0	0	0	0	0	0.0816575	0.0558931	0.0387503	0.033298	0.0325324	0.0317746	0.0271965	0.0310843	0.0272682	0.0301992	0.0296564	0.0296157	0.0284272	0.0295256	0.0289635	0.0279517	0.0306282	0.0299512	0.0312606	0.0285299	0.0268246	0.0315325	0.0330092	0.0300045	0.0301011	0.0313412	0.0310809	0.0295391	0.0307678	0.0294697
0.0537116	0.0589023	0.0580897	0.05479	0.0551719	0.0557609	0.0572093	0.055229	0.0554945	0.0580095	0.0596917	0.0661812	0.0810644	0.127616	0	0	0	0	0	0	0.0827238	0.0499811	0.0364831	0.0324122	0.0281513	0.0320632	0.0293344	0.0301141	0.029762	0.027797	0.0290234	0.0311011	0.0285566	0.0312248	0.0324498	0.0280445	0.0300143	0.0307905	0.0284864	0.0256019	0.0273518	0.0283008	0.0279899	0.0292035	0.030317	0.0308008	0.030242	0.0295898	0.0279912	0.029616
0.0539914	0.0607432	0.0513685	0.0536396	0.0540045	0.0553543	0.0531398	0.0595961	0.0552869	0.0610499	0.0616594	0.0673776	0.0824347	0.121202	0	0	0	0	0	0	0.0739834	0.0517461	0.0392093	0.031047	0.0285233	0.0265277	0.0298549	0.0310778	0.0276182	0.0268678	0.0300803	0.0252481	0.0283574	0.026062	0.0286311	0.0264773	0.0259196	0.0308314	0.0285372	0.0296784	0.0266369	0.0304724	0.026196	0.0289913	0.0276122	0.0319935	0.0260658	0.0260427	0.0288065	0.0293834
0.0506702	0.0566822	0.0600573	0.0569429	0.0556937	0.0591969	0.05403	0.0620788	0.058989	0.0558844	0.0573049	0.0694092	0.0838204	0.116246	0	0	0	0	0	0	0.0824629	0.0528124	0.0363461	0.0321555	0.0307566	0.0276931	0.0304456	0.0291943	0.0272721	0.0292592	0.026847	0.0274773	0.0306889	0.0289241	0.0281807	0.0303157	0.0279144	0.027511	0.0275562	0.0283564	0.0271865	0.0270857	0.0289457	0.0270563	0.0288348	0.0289994	0.0270937	0.0285328	0.0252654	0.0295009
0.0532939	0.0594287	0.0571739	0.0562262	0.054378	0.0578324	0.0608246	0.0557024	0.0563269	0.0587241	0.0581168	0.0643869	0.0755167	0.116362	0	0	0	0	0	0	0.0779099	0.0446858	0.033669	0.0304184	0.0296379	0.027549	0.029404	0.0279538	0.0229526	0.0255558	0.0281322	0.0286473	0.027474	0.0276598	0.0274592	0.0245084	0.0270957	0.0271053	0.0277957	0.0288535	0.0232363	0.0285041	0.0257387	0.0290547	0.0247989	0.0259921	0.0236556	0.0263871	0.0252083	0.0297336
0.0572521	0.0551109	0.0556662	0.0555416	0.05478	0.0562511	0.055473	0.0530667	0.0547898	0.0543324	0.0603391	0.0655063	0.0794919	0.114701	0	0	0	0	0	0	0.0815773	0.0479969	0.0362816	0.0330917	0.025214	0.0260485	0.030756	0.024323	0.0269612	0.0301031	0.0280918	0.0295667	0.0278906	0.0270173	0.0238809	0.027157	0.0281779	0.0291842	0.0287987	0.0286525	0.0245047	0.0246393	0.0295556	0.0310348	0.026485	0.0226506	0.026223	0.0257388	0.0242778	0.0285727
0.0568176	0.0516768	0.0543738	0.059564	0.0511156	0.0569382	0.0536315	0.05805	0.0587434	0.0620721	0.0632839	0.0635558	0.0758912	0.114334	0	0	0	0	0	0	0.0774546	0.0443152	0.035269	0.0281562	0.0227588	0.0309127	0.0270884	0.0285719	0.0254386	0.0261001	0.0304146	0.0256594	0.0260984	0.026535	0.0231811	0.0252436	0.0259106	0.0270193	0.0244248	0.0264731	0.0222313	0.0217391	0.0274017	0.0293072	0.0261629	0.0267423	0.0237493	0.0305193	0.0257086	0.0286759
0.0541049	0.0548472	0.0567593	0.0585823	0.0556201	0.0533806	0.0595839	0.0525391	0.0530699	0.0593554	0.0606957	0.0670874	0.0785417	0.108593	0	0	0	0	0	0	0.0796449	0.0494613	0.0335502	0.0307514	0.0367217	0.0271174	0.0270886	0.027999	0.0260459	0.0270745	0.0276425	0.0273988	0.025412	0.0277621	0.0261219	0.026166	0.0288558	0.0239795	0.02349	0.0266662	0.0247475	0.0224313	0.0300484	0.0284076	0.0250368	0.0262368	0.0262292	0.0262556	0.0233935	0.0235445
0.061769	0.055951	0.0549903	0.0566154	0.0546932	0.0537368	0.059096	0.0570868	0.0607411	0.0604422	0.0661412	0.062283	0.0772948	0.105795	0	0	0	0	0	0	0.0793	0.046771	0.0310918	0.0277543	0.0294204	0.0250909	0.0255393	0.0244018	0.0249332	0.021406	0.0233483	0.0243059	0.0242085	0.0238209	0.0273862	0.0256792	0.0270367	0.0249191	0.0260906	0.0259337	0.0254283	0.0243403	0.0202166	0.0272015	0.0274663	0.025139	0.0295469	0.0272723	0.0268676	0.0230932
0.0536582	0.0551846	0.0536705	0.051884	0.0526543	0.0512528	0.0537864	0.0558846	0.055707	0.0564897	0.0597182	0.0600922	0.0763191	0.10787	0	0	0	0	0	0	0.0778336	0.0459468	0.03479	0.0304873	0.0247798	0.0271647	0.027211	0.0293475	0.025139	0.0252064	0.0256265	0.0243111	0.0291502	0.0269673	0.0234722	0.0273705	0.0266096	0.0249131	0.0235591	0.0261554	0.0266799	0.0281665	0.0252816	0.0276955	0.0257717	0.0250599	0.0247354	0.0252735	0.0246536	0.0249808
0.0504582	0.0506186	0.0542267	0.0536928	0.0540302	0.0558464	0.0539408	0.0568772	0.055342	0.0540448	0.0581103	0.0610657	0.07437	0.103547	0	0	0	0	0	0	0.0744326	0.0450034	0.0337243	0.0252393	0.0260353	0.0252236	0.0238964	0.0258135	0.023764	0.0243006	0.0248442	0.022428	0.0244349	0.0227729	0.0260401	0.0224262	0.0256186	0.024342	0.0259781	0.0252228	0.0205486	0.0221183	0.0227313	0.0259342	0.0255262	0.0233419	0.0242005	0.024013	0.0242176	0.0234265
0.0525909	0.0551741	0.0480231	0.0496335	0.0528985	0.0496707	0.0514439	0.0497541	0.0518917	0.0541053	0.0595043	0.0650808	0.070705	0.107885	0	0	0	0	0	0	0.0800694	0.0458719	0.0361993	0.0250507	0.0239513	0.0246832	0.0237228	0.0251089	0.0233496	0.0224455	0.0231242	0.0232401	0.0215109	0.024952	0.0248781	0.0241096	0.0207597	0.0244681	0.0256402	0.0229978	0.0238163	0.0259688	0.02344	0.0229468	0.0237353	0.0252872	0.0220258	0.0187183	0.0255316	0.0247303
0.0484281	0.0502092	0.0452738	0.0517749	0.0460506	0.0496196	0.0470778	0.0512543	0.0523592	0.0481922	0.0524561	0.0585979	0.074595	0.115605	0	0	0	0	0	0	0.0771068	0.0438143	0.0310959	0.0254693	0.025259	0.0240349	0.0244031	0.0221098	0.0211801	0.0204537	0.0226349	0.0253325	0.026974	0.0232074	0.0270527	0.0250319	0.0206746	0.0180603	0.019595	0.0250604	0.0244793	0.023278	0.021507	0.0231776	0.0230016	0.0250677	0.0212969	0.0244671	0.0223889	0.0236413
0.0459865	0.050787	0.0489177	0.0468837	0.0551216	0.0527796	0.0521505	0.0544819	0.0492453	0.0566267	0.0609708	0.0596648	0.0778266	0.117527	0	0	0	0	0	0	0.0803691	0.0425921	0.0284004	0.0270535	0.0223504	0.0258941	0.024782	0.0214537	0.0227391	0.022562	0.0213319	0.0223269	0.0247324	0.0254423	0.0198483	0.0217749	0.0199591	0.0195353	0.0243241	0.0189707	0.018887	0.0262194	0.025672	0.0227979	0.0221828	0.021712	0.020558	0.0229254	0.0212562	0.0226024
0.0407103	0.0532047	0.0500346	0.0528336	0.0521883	0.0493318	0.0484442	0.0496455	0.0529156	0.0517243	0.0510309	0.0595811	0.0775861	0.119689	0	0	0	0	0	0	0.0755205	0.0415799	0.0303148	0.0226949	0.022369	0.0212747	0.0221643	0.0215554	0.0198232	0.0202057	0.0235431	0.020623	0.023064	0.0204608	0.017746	0.022386	0.0224068	0.0257345	0.0197048	0.0181669	0.0223221	0.0214594	0.016967	0.019901	0.022296	0.0259977	0.0189197	0.0218251	0.0202138	0.0219214
0.0501948	0.046949	0.0488132	0.0498593	0.0470457	0.0430704	0.0455938	0.0477208	0.0513133	0.0521378	0.0539463	0.0625027	0.0756229	0.123138	0	0	0	0	0	0	0.0735705	0.0418777	0.0282625	0.027187	0.0235328	0.0214444	0.021163	0.0212289	0.0216386	0.022636	0.0210267	0.0192113	0.0218883	0.0219642	0.0235811	0.0222024	0.0197344	0.0210978	0.0207773	0.0220041	0.0214828	0.0226104	0.020735	0.0200775	0.0219061	0.0230667	0.0205578	0.0232235	0.0235542	0.0218245
0.0428599	0.0451369	0.045793	0.0515483	0.0388671	0.0373346	0.0454824	0.0481009	0.0470808	0.0509333	0.0490684	0.0616056	0.0694646	0.133077	0	0	0	0	0	0	0.0762718	0.0428903	0.0297157	0.0256401	0.0261944	0.0213464	0.0229955	0.0206002	0.0213981	0.0230521	0.0216299	0.02342	0.0220395	0.0192293	0.0196682	0.0216136	0.0200095	0.0230111	0.022509	0.0200391	0.022686	0.0242277	0.0205038	0.0192125	0.0208971	0.0219151	0.0204405	0.0197746	0.0209997	0.0209147
0.0479901	0.0425927	0.0455612	0.0454512	0.0478793	0.0374262	0.0500159	0.0525302	0.051169	0.0501507	0.0517931	0.059772	0.071612	0.121141	0	0	0	0	0	0	0.0733373	0.0391205	0.0306731	0.0241532	0.0183341	0.0203313	0.01926	0.0189738	0.0264761	0.0220668	0.0217514	0.0194644	0.0190693	0.0206793	0.0226771	0.0203196	0.0202477	0.0187769	0.0237063	0.0173072	0.0196435	0.0206049	0.0188464	0.0178019	0.0225685	0.0224572	0.0174301	0.0193579	0.0204602	0.0169768
0.0469254	0.0424468	0.0473313	0.0462812	0.0426082	0.0439479	0.0452117	0.044275	0.0481135	0.0460981	0.0479551	0.0605906	0.0780387	0.124508	0	0	0	0	0	0	0.0733218	0.0419662	0.0282603	0.024695	0.023495	0.0219861	0.0192323	0.0177639	0.0208709	0.0188413	0.0204945	0.018909	0.0255451	0.0227498	0.0208433	0.020541	0.0173495	0.0211755	0.0217755	0.0183791	0.0199363	0.0212878	0.020568	0.0195516	0.021817	0.020787	0.0200428	0.0218702	0.0211477	0.021601
0.0445642	0.0459741	0.0455302	0.0425774	0.0470157	0.0405619	0.0486627	0.0431507	0.046881	0.0485004	0.0505322	0.0577349	0.0730815	0.124531	0	0	0	0	0	0	0.0744978	0.0358249	0.0290594	0.0226255	0.0238218	0.0215188	0.022068	0.0208616	0.0220987	0.0185986	0.0199927	0.0203882	0.0194944	0.0184659	0.0178542	0.0203065	0.0186669	0.0196753	0.0156247	0.0193499	0.0209632	0.0194582	0.0216517	0.0215741	0.0195384	0.0224807	0.0182915	0.0176957	0.0227524	0.0171678
0.0461448	0.0395639	0.0429156	0.0447929	0.0449092	0.0482197	0.0468243	0.0433807	0.0431995	0.0506979	0.0467239	0.0543331	0.0726174	0.124176	0	0	0	0	0	0	0.0713568	0.0422473	0.0276176	0.0268577	0.0183382	0.0185581	0.0206766	0.0208307	0.0206843	0.0191671	0.020606	0.0175995	0.0176369	0.0164573	0.0174456	0.0180403	0.0201333	0.0167284	0.0176721	0.0173686	0.0183716	0.0186667	0.0168236	0.0197232	0.0155887	0.0227908	0.0148121	0.0191938	0.0185811	0.0175223
0.0420267	0.0444217	0.0437312	0.0456964	0.0445479	0.0445784	0.0437125	0.0450621	0.0456964	0.0479733	0.0494973	0.054937	0.0729016	0.124254	0	0	0	0	0	0	0.0712639	0.0392724	0.0271056	0.0225718	0.0204057	0.0195956	0.0188044	0.016736	0.0164251	0.01557	0.0167243	0.0187664	0.0219829	0.0184294	0.0151006	0.0194492	0.0209862	0.0204966	0.0150855	0.0219038	0.0213172	0.0164313	0.0166268	0.0181472	0.0157632	0.0162971	0.0174358	0.0160598	0.018695	0.0188591
0.0384484	0.0450653	0.0441707	0.0400479	0.0414396	0.0408948	0.0440642	0.0410582	0.041364	0.0458055	0.0479708	0.0512054	0.0705289	0.123049	0	0	0	0	0	0	0.0672693	0.0384015	0.0286156	0.0248668	0.0201737	0.0190566	0.0183583	0.0185828	0.0211068	0.0189275	0.0202015	0.0184659	0.0186132	0.0191727	0.0179165	0.0164734	0.0198288	0.0172415	0.0217138	0.0212492	0.0206815	0.0195236	0.0151535	0.0185661	0.0174506	0.0194437	0.0209491	0.0169515	0.0175142	0.0196046
0.0415271	0.0415322	0.0401958	0.0407399	0.0407487	0.0415848	0.0396997	0.0429164	0.0453924	0.0441904	0.0440277	0.0527418	0.0669308	0.119028	0	0	0	0	0	0	0.0754309	0.03666	0.025153	0.0233229	0.021593	0.0172235	0.0182948	0.0200921	0.0193362	0.0180799	0.0195922	0.0182703	0.0217717	0.0189929	0.0162939	0.0164073	0.0220393	0.016762	0.0201833	0.0147991	0.0204266	0.0188223	0.0169412	0.0150299	0.0169337	0.0176872	0.0177591	0.0198504	0.0225771	0.0167598
0.0397211	0.039792	0.0397139	0.0409556	0.0374024	0.0410355	0.0443135	0.0398947	0.0422897	0.0415445	0.0466028	0.0523703	0.0692375	0.121077	0	0	0	0	0	0	0.0725815	0.0371274	0.0254261	0.0207738	0.0231044	0.015871	0.0175952	0.0171006	0.0161783	0.0155691	0.0174785	0.015944	0.021004	0.017745	0.0153344	0.0167046	0.0221133	0.0188675	0.0179347	0.0177411	0.0177224	0.017264	0.0156558	0.0176551	0.0169662	0.0169609	0.0188791	0.0149655	0.0139565	0.0231945
0.0380321	0.0370282	0.0372824	0.041956	0.0422667	0.0385746	0.0365895	0.0385969	0.0371181	0.0440903	0.0419271	0.0511998	0.0661439	0.120927	0	0	0	0	0	0	0.0728289	0.038637	0.0271484	0.0216292	0.0172106	0.0176926	0.0182546	0.0179944	0.0143942	0.0173057	0.0151647	0.0158366	0.0183712	0.0179797	0.0177172	0.0153061	0.0173178	0.0149935	0.0164624	0.0188026	0.0173791	0.0131421	0.019887	0.0167157	0.0202882	0.0170845	0.015464	0.0170939	0.0155687	0.0184253
0.0384227	0.0395721	0.0411709	0.036518	0.0409671	0.0389176	0.0388207	0.0393027	0.037169	0.0401884	0.0487895	0.0546576	0.0662755	0.116335	0	0	0	0	0	0	0.0707732	0.0357815	0.024577	0.0223911	0.0200893	0.0152818	0.0155238	0.0154141	0.0153325	0.0150486	0.0149411	0.0153976	0.0186292	0.0171118	0.0152296	0.0200321	0.0175549	0.0161017	0.0185572	0.0178957	0.0156413	0.0134249	0.0173804	0.0149145	0.0158361	0.0133259	0.0167618	0.0134396	0.015727	0.0160502
0.0358793	0.0357105	0.0395301	0.037798	0.0366859	0.0409494	0.0390619	0.0389405	0.041418	0.0447955	0.0437153	0.0496621	0.0613454	0.111989	0	0	0	0	0	0	0.0677475	0.0373226	0.0219581	0.0185357	0.0165605	0.0168265	0.0154492	0.0181578	0.0141802	0.0172397	0.0186292	0.0143606	0.0167248	0.0137439	0.0154938	0.014681	0.0123117	0.0194244	0.0169631	0.0168936	0.0154684	0.0158427	0.0159312	0.0167273	0.0176663	0.0170879	0.0145323	0.0158291	0.0144246	0.0132347
0.0365197	0.0332898	0.0319687	0.0341635	0.0358497	0.0337617	0.0355636	0.0337303	0.0379794	0.0378618	0.043063	0.0466026	0.0634099	0.115668	0	0	0	0	0	0	0.0686547	0.0327461	0.0245935	0.0208806	0.0180016	0.0173858	0.01813	0.0162	0.0153134	0.0187286	0.0132226	0.0141974	0.0182024	0.0162704	0.0164514	0.0157444	0.0142058	0.0176765	0.0161005	0.0203296	0.0146984	0.0170885	0.0161653	0.0159633	0.0168329	0.0162159	0.013336	0.0162148	0.0122025	0.0145337
0.0338146	0.0326229	0.0344441	0.0356557	0.0345437	0.0341973	0.0344687	0.036742	0.0391514	0.0358411	0.04222	0.044381	0.0622955	0.106848	0	0	0	0	0	0	0.0704182	0.035638	0.0246736	0.0205028	0.0154437	0.0137563	0.0158514	0.0134582	0.0157392	0.0147977	0.0127112	0.0154092	0.0163376	0.0170098	0.0156552	0.0177213	0.0160701	0.0178	0.0129368	0.0165732	0.0135794	0.0125081	0.0147932	0.0152579	0.0159013	0.0153125	0.0135047	0.0133413	0.0161962	0.0148043
0.0323626	0.0364229	0.035231	0.036107	0.0405567	0.0413463	0.0362339	0.0315992	0.038702	0.0390482	0.0370788	0.0500212	0.0586976	0.104764	0	0	0	0	0	0	0.0694739	0.0351957	0.0253863	0.0198864	0.0168031	0.0167087	0.0146142	0.0139056	0.0174853	0.0135471	0.0146973	0.013474	0.0145123	0.0176621	0.0146819	0.0122389	0.0168222	0.0179247	0.0157871	0.014577	0.013527	0.017537	0.015928	0.0153479	0.0154966	0.0161532	0.0150406	0.0121929	0.016579	0.014316
0.0328672	0.0296245	0.0282815	0.0355984	0.0348553	0.0318923	0.0301508	0.0327508	0.0329837	0.0345457	0.0380871	0.0452853	0.0586001	0.105306	0	0	0	0	0	0	0.0685187	0.034549	0.0256459	0.0146134	0.0152016	0.0143951	0.0179044	0.0128976	0.0165919	0.0147172	0.013556	0.0132858	0.0136344	0.0143056	0.0151738	0.0142809	0.0184287	0.0200182	0.0157289	0.0172178	0.0129514	0.0137036	0.0164576	0.0127141	0.0141786	0.0149509	0.0132527	0.0160134	0.0113031	0.0127618
0.0336626	0.0290857	0.033767	0.0310905	0.0316514	0.030647	0.0337075	0.0310464	0.0293873	0.0351691	0.0368637	0.0409622	0.0606036	0.103688	0	0	0	0	0	0	0.0715478	0.0364961	0.0185676	0.0183148	0.0158514	0.0104732	0.0123742	0.0158899	0.0178452	0.0129697	0.0133086	0.0116895	0.013298	0.0104483	0.0129053	0.013619	0.0148579	0.0118316	0.0116609	0.0139061	0.0142007	0.0103093	0.0138927	0.0144131	0.0123144	0.0154921	0.0178363	0.0170946	0.0147052	0.0102519
0.02825	0.0312354	0.031819	0.0295552	0.0321974	0.0294505	0.0314538	0.0308878	0.0327064	0.0325719	0.0368157	0.0425861	0.0585808	0.10108	0	0	0	0	0	0	0.0704302	0.0360441	0.0189655	0.0160147	0.0175977	0.0149914	0.0134049	0.0108335	0.0146791	0.0113793	0.0132723	0.0123972	0.0121282	0.0117459	0.0114453	0.0132767	0.0140205	0.0129902	0.0135072	0.0125176	0.015099	0.0114907	0.0110954	0.0154251	0.0139632	0.0161668	0.0125563	0.0144769	0.0143531	0.0123058
0.0329082	0.0306557	0.0294895	0.0278581	0.0261412	0.0269294	0.0285985	0.0312422	0.030536	0.033075	0.0353147	0.0402372	0.0561442	0.0999203	0	0	0	0	0	0	0.0760502	0.0367694	0.0218986	0.0182817	0.0128763	0.0131899	0.0112011	0.0160102	0.0113907	0.0164095	0.0108814	0.0129833	0.0134538	0.0171159	0.0123591	0.0132066	0.0142644	0.0105965	0.0123876	0.0172317	0.0133523	0.0134619	0.0122845	0.0140949	0.0126976	0.0119731	0.011808	0.0117004	0.0130699	0.0144159
0.0281085	0.0282691	0.0295175	0.0308206	0.0307408	0.0316038	0.0281507	0.0284005	0.0326079	0.0285491	0.0323535	0.0378982	0.0575545	0.0975025	0	0	0	0	0	0	0.0730217	0.0345795	0.0196124	0.0158435	0.0144421	0.0157343	0.0145817	0.0114111	0.010503	0.0108318	0.0122951	0.0110658	0.0126789	0.015585	0.0137567	0.00982981	0.0123459	0.0141893	0.0133878	0.0149842	0.0130144	0.0113387	0.0103243	0.00995188	0.0121115	0.013073	0.0112645	0.00931901	0.0119212	0.0103877
0.0245657	0.0220417	0.0298006	0.0270589	0.026995	0.0250909	0.0275447	0.0294096	0.0255071	0.03131	0.0332775	0.0385104	0.053128	0.0910411	0	0	0	0	0	0	0.0695917	0.0298087	0.0214615	0.0147554	0.012506	0.00996242	0.0126693	0.0117912	0.0126548	0.0114901	0.0108211	0.00942831	0.0100221	0.0083788	0.00927409	0.0130564	0.0121614	0.011492	0.0112524	0.0100944	0.0105978	0.0120524	0.0102664	0.0109751	0.010574	0.0146757	0.0130553	0.0101173	0.0130159	0.00855858
0.0251579	0.0268152	0.024425	0.0256985	0.0246434	0.0239064	0.0242744	0.0256578	0.0256619	0.0250298	0.0307063	0.0357063	0.0501588	0.0901266	0	0	0	0	0	0	0.0739802	0.03147	0.0190078	0.0164796	0.0114637	0.0104338	0.00981726	0.0129582	0.0103786	0.0116485	0.0124063	0.0107761	0.011878	0.0134134	0.00957413	0.0113537	0.0113572	0.0109107	0.00699735	0.0114636	0.0126841	0.0110614	0.0132108	0.012457	0.0139864	0.010865	0.00996287	0.0114339	0.00931016	0.0117857
0.0220844	0.0262299	0.0206702	0.0213003	0.0249494	0.0266523	0.0237837	0.0210789	0.0255284	0.0285794	0.0285441	0.0346419	0.0528185	0.0889418	0	0	0	0	0	0	0.07412	0.0375729	0.0177558	0.0122676	0.0122134	0.0171844	0.0109446	0.00906017	0.0102648	0.0134703	0.0127291	0.0124131	0.0127549	0.0135129	0.0112452	0.00839806	0.0118914	0.0144536	0.00937938	0.00915734	0.013638	0.0091738	0.00880186	0.0124036	0.0116528	0.0113195	0.00761232	0.0115406	0.0135033	0.0115881
0.0268388	0.0207824	0.0238493	0.0252582	0.0241376	0.0245792	0.0287077	0.0254093	0.0233368	0.0231497	0.027312	0.0345649	0.046769	0.0880725	0	0	0	0	0	0	0.070585	0.0290263	0.0210124	0.0146328	0.0108068	0.0132528	0.00989079	0.0103653	0.0106028	0.00992809	0.0111707	0.0101162	0.0125533	0.00937529	0.00897491	0.00869081	0.0112458	0.00933287	0.00826209	0.0115438	0.00746146	0.0114553	0.00830239	0.0121084	0.00786425	0.0123868	0.0137813	0.0101129	0.00975098	0.0106209
0.0188538	0.02187	0.024989	0.0213781	0.0260121	0.0271627	0.0224033	0.0238831	0.0262029	0.0234935	0.0275605	0.0371026	0.0497804	0.085941	0	0	0	0	0	0	0.0684835	0.0323566	0.017913	0.0146641	0.0116291	0.0105736	0.00799642	0.00992413	0.00949137	0.00914079	0.00810643	0.00914943	0.00895578	0.0102255	0.010315	0.0110224	0.00939859	0.0089117	0.0113817	0.0140531	0.0118666	0.0104036	0.0110142	0.00858973	0.0113365	0.00912519	0.00958133	0.0120677	0.0109245	0.0131423
0.0216362	0.020425	0.0191782	0.019573	0.0178389	0.0201042	0.0182731	0.0245638	0.0239113	0.0226097	0.0284767	0.0316283	0.0468619	0.0878415	0	0	0	0	0	0	0.0694848	0.0280971	0.0175523	0.0129614	0.0111632	0.010209	0.0104599	0.0107706	0.0106318	0.00786944	0.0103132	0.00904553	0.00840335	0.00861006	0.0114868	0.00855487	0.0110711	0.0117746	0.0098935	0.0105994	0.00922608	0.00885475	0.00753856	0.00809732	0.0101988	0.0090929	0.00785358	0.00950833	0.0090405	0.0116234
0.0189037	0.0176749	0.0182201	0.0177386	0.022106	0.0190013	0.0223528	0.0213891	0.0200348	0.0202885	0.0227651	0.0298481	0.0408849	0.0789544	0	0	0	0	0	0	0.0674378	0.028402	0.0144118	0.0124305	0.00882885	0.0105728	0.00880526	0.0109534	0.00827807	0.00745907	0.00670001	0.00988269	0.00939155	0.00775561	0.00955617	0.00739884	0.0091775	0.0115564	0.00917638	0.0113157	0.00702095	0.00725289	0.0102014	0.00910835	0.0102597	0.00961192	0.00856211	0.0106961	0.0101843	0.0108459
0.0168748	0.0208027	0.019681	0.0169489	0.0200593	0.0202889	0.017377	0.0181943	0.0210574	0.0205179	0.0226359	0.0284026	0.0400252	0.0831006	0	0	0	0	0	0	0.0632008	0.0277477	0.0156992	0.0109015	0.00816768	0.00918723	0.00965352	0.00868842	0.00656225	0.00831253	0.00768919	0.00590118	0.00927819	0.00837818	0.00943645	0.0131472	0.00870074	0.0107879	0.00989534	0.00800653	0.0105099	0.00944364	0.010416	0.00625562	0.00752305	0.00994723	0.00768686	0.00746209	0.00763911	0.00969834
0.0155449	0.0158065	0.0194651	0.0136443	0.0138558	0.0155557	0.0146055	0.0143462	0.0164675	0.0155614	0.0236726	0.0273578	0.0395897	0.0813192	0	0	0	0	0	0	0.0664469	0.0285446	0.018146	0.0110411	0.0111921	0.00888131	0.0100693	0.0079424	0.00585169	0.00748164	0.00715549	0.00559292	0.00807568	0.00677903	0.00839895	0.00759481	0.00797385	0.010864	0.0110171	0.00895336	0.00905254	0.0107312	0.00918268	0.00848714	0.0109079	0.00931618	0.00744057	0.0112432	0.0107435	0.00951003
0.0133711	0.0127136	0.0132257	0.0148031	0.0137812	0.015779	0.0179507	0.0143838	0.0162363	0.0161038	0.0215733	0.024499	0.0360878	0.078483	0	0	0	0	0	0	0.0615569	0.0246883	0.0140478	0.00875897	0.00880936	0.00809101	0.00690643	0.00806799	0.010107	0.00812317	0.00695658	0.0061369	0.00664793	0.00822342	0.00737018	0.00867222	0.00705461	0.0120028	0.00719362	0.0106448	0.00616801	0.00774021	0.00747771	0.00940789	0.00788465	0.00763888	0.00553586	0.00922707	0.00770633	0.00796715
0.0168177	0.0178941	0.0161668	0.0195851	0.0173135	0.0195157	0.0214101	0.0183651	0.0195822	0.0217242	0.0336068	0.028461	0.0397154	0.0864584	0	0	0	0	0	0	0.0581005	0.022674	0.00911481	0.00843447	0.00433721	0.00625789	0.00658228	0.00531963	0.0051611	0.00747369	0.00565108	0.00721942	0.00673627	0.00578822	0.00792591	0.00778285	0.00697269	0.00593536	0.00346693	0.00502344	0.00634565	0.00576575	0.0104763	0.00662669	0.00522031	0.00455455	0.00482796	0.00694458	0.00503007	0.00705216
0.0180103	0.0194544	0.0225656	0.0155516	0.0167522	0.0208953	0.0228332	0.0208898	0.017799	0.0187185	0.0229522	0.0313212	0.0428143	0.0820391	0	0	0	0	0	0	0.0570421	0.022786	0.0125822	0.00885227	0.00707538	0.00680414	0.0050894	0.00656147	0.00770531	0.00590835	0.00781033	0.00525016	0.00674571	0.0051173	0.00575549	0.00930522	0.00907418	0.0058919	0.00782796	0.00571605	0.00669274	0.00429687	0.00588838	0.00535015	0.00245774	0.00649106	0.0062817	0.00548488	0.00579659	0.00618624
0.0165095	0.0164016	0.0168957	0.0187269	0.0188299	0.0209922	0.0203048	0.0195588	0.0164915	0.0215835	0.0212416	0.0318183	0.0361234	0.0796029	0	0	0	0	0	0	0.0583859	0.0248801	0.00933932	0.00644972	0.00539709	0.00719119	0.0046605	0.00390274	0.00460243	0.00641783	0.00740714	0.00554485	0.00540628	0.00496865	0.00448334	0.00408575	0.00522035	0.00631541	0.00524799	0.00446785	0.00552076	0.00516108	0.0062691	0.00420723	0.00711383	0.00505518	0.00469069	0.00456973	0.00435559	0.00931451
0.0172555	0.0172164	0.0181888	0.0166856	0.0179357	0.0170247	0.0200411	0.0147738	0.0170674	0.0192454	0.0222927	0.0305615	0.0450779	0.0807797	0	0	0	0	0	0	0.0546079	0.0264062	0.00940159	0.00619957	0.00461244	0.00683803	0.00617978	0.00541589	0.00590055	0.00620726	0.00569566	0.00491624	0.00764993	0.00590498	0.00351293	0.00422573	0.00301071	0.00673933	0.00405935	0.00518981	0.0060759	0.00531704	0.00449628	0.00412908	0.00346816	0.0051813	0.00806122	0.0067414	0.00484381	0.00572714
0.0166636	0.0156789	0.0141488	0.0191019	0.0187814	0.0187229	0.0195205	0.0184035	0.0220474	0.0188685	0.0214849	0.0301122	0.0438665	0.0841264	0	0	0	0	0	0	0.0526951	0.0225441	0.0079667	0.00563114	0.00585142	0.00548222	0.00440045	0.00494399	0.00403914	0.00412369	0.00440848	0.00612595	0.00515731	0.00400621	0.00472684	0.00448188	0.00427489	0.00604535	0.00547574	0.00680181	0.00481993	0.00380977	0.00498605	0.00539385	0.00481584	0.00678822	0.00389467	0.00646023	0.00564605	0.00420871
0.0141616	0.0139498	0.0203978	0.0161038	0.0173441	0.0172497	0.0162579	0.0173759	0.0180689	0.0214178	0.022286	0.0261507	0.0378688	0.0865333	0	0	0	0	0	0	0.0510434	0.018206	0.00881235	0.00541321	0.00363525	0.00553299	0.00581918	0.00370966	0.00321375	0.00313176	0.00446837	0.00475475	0.00401166	0.00476833	0.00523663	0.0031463	0.00264689	0.0053125	0.00623891	0.00547761	0.00403044	0.00591358	0.00590221	0.00210823	0.00346538	0.00500742	0.00430673	0.00333479	0.005193	0.00564888
0.016521	0.0145672	0.0169439	0.0160103	0.0155892	0.0159838	0.0142924	0.018149	0.0199888	0.0208204	0.0216834	0.029765	0.0428139	0.0853092	0	0	0	0	0	0	0.0466339	0.022056	0.0103226	0.00352197	0.00606735	0.00541086	0.00367644	0.00502495	0.00568305	0.00566438	0.0044664	0.00547781	0.00413509	0.00354662	0.00357618	0.00387422	0.00516823	0.00431443	0.00366165	0.00503669	0.00561265	0.00759586	0.00377516	0.00463606	0.00477535	0.00395903	0.00225235	0.00370443	0.00555357	0.00322862
0.0156881	0.0177734	0.0160564	0.0208797	0.0157229	0.0141001	0.0188016	0.0176273	0.0192938	0.0232953	0.0225848	0.0290055	0.0441661	0.0857845	0	0	0	0	0	0	0.0511908	0.0177648	0.00794376	0.00633094	0.00538987	0.00457939	0.00416306	0.00631347	0.0050401	0.00438967	0.00284946	0.00368513	0.00624595	0.0025205	0.00494144	0.00414008	0.0032576	0.00292549	0.00379492	0.00284534	0.00375351	0.00372758	0.00432412	0.00413368	0.00300262	0.00409901	0.00277387	0.00495598	0.00459329	0.00371188
0.0171598	0.0137175	0.0176639	0.0152818	0.0132693	0.0126706	0.0169936	0.0181262	0.0193619	0.0212426	0.0241297	0.026933	0.0433471	0.0800442	0	0	0	0	0	0	0.0504788	0.0177812	0.00936847	0.00627036	0.00435352	0.00345903	0.00271188	0.00415422	0.00426676	0.00466501	0.00377818	0.00360751	0.004714	0.00299613	0.00443575	0.00417183	0.00350533	0.00692976	0.00261334	0.00434059	0.00554958	0.00327871	0.00289307	0.00558081	0.00448432	0.00366442	0.00534931	0.00385507	0.00301369	0.00340231
0.0151748	0.0152327	0.0153663	0.0156391	0.0153221	0.0144554	0.0172049	0.0177919	0.0231093	0.0195664	0.0209748	0.0281253	0.0435304	0.0854744	0	0	0	0	0	0	0.0488972	0.0183137	0.00929719	0.00556962	0.00506663	0.00222671	0.00349834	0.00418511	0.00357985	0.00385556	0.00435426	0.00295132	0.0048094	0.00302947	0.00397795	0.00447246	0.00487066	0.00475051	0.00368826	0.00311964	0.00510147	0.00544323	0.00235294	0.00339658	0.0028962	0.00342491	0.00267331	0.00281831	0.00246421	0.00261656
0.0156199	0.0174627	0.0153529	0.0145105	0.0124739	0.0176314	0.0158209	0.0159639	0.0193423	0.018743	0.0223544	0.0304214	0.0410711	0.0815315	0	0	0	0	0	0	0.0474351	0.0169489	0.00854295	0.0053659	0.00316113	0.00339534	0.00231313	0.00200305	0.00305592	0.00328623	0.0030251	0.00361562	0.00303247	0.00273125	0.00174347	0.00274679	0.00308138	0.00183528	0.00344647	0.00387176	0.00435566	0.00460555	0.00446022	0.00462076	0.00403967	0.0040967	0.00439088	0.00470054	0.00227858	0.0015537
0.0154472	0.0155382	0.0162621	0.0152036	0.0152089	0.0150656	0.0196581	0.0182398	0.0162551	0.0169114	0.0227063	0.024567	0.0465073	0.0838663	0	0	0	0	0	0	0.0478759	0.0175603	0.00809163	0.00546333	0.00336073	0.00392165	0.00328543	0.00441539	0.00253849	0.00312569	0.00309422	0.00180553	0.002161	0.00385933	0.00216347	0.00247522	0.0051206	0.00283891	0.00483595	0.00360534	0.00271566	0.00316837	0.00371757	0.00361551	0.00131291	0.005455	0.00239213	0.00350033	0.00332196	0.00343798
0.0104211	0.0154443	0.0156387	0.0151485	0.0135331	0.0159012	0.0140086	0.0168568	0.0144184	0.0176	0.0220571	0.0267476	0.0397118	0.0805299	0	0	0	0	0	0	0.047944	0.0178478	0.00777696	0.00490859	0.00380477	0.00361842	0.00377182	0.00302323	0.00367722	0.00355579	0.00332129	0.00251121	0.00324848	0.0022062	0.00283503	0.00194759	0.00244546	0.00330502	0.00294465	0.00267132	0.00286691	0.00314263	0.00137295	0.00362456	0.00364082	0.00366057	0.00405707	0.00327613	0.00394972	0.00224607
0.0136321	0.011344	0.0166038	0.0161718	0.0152481	0.0139026	0.0132302	0.0167173	0.0167235	0.0183934	0.0199427	0.0265064	0.0408179	0.0917252	0	0	0	0	0	0	0.0476958	0.0147186	0.0057512	0.00567543	0.00454681	0.00288038	0.00288632	0.00235919	0.0016529	0.00191512	0.00272821	0.00178069	0.00290706	0.00307889	0.00420849	0.00173027	0.00275307	0.00442403	0.00205221	0.00343879	0.00355165	0.00322708	0.00328119	0.00223332	0.00357468	0.00342297	0.0016721	0.00297033	0.00412098	0.00228812
0.0162648	0.0151616	0.0105763	0.0146065	0.0145992	0.0111624	0.014228	0.01556	0.0178895	0.0161955	0.0226068	0.0232279	0.033881	0.0826341	0	0	0	0	0	0	0.0474387	0.0164996	0.00701772	0.00305242	0.00432126	0.00148162	0.00120779	0.00165987	0.00186737	0.00135031	0.00129618	0.000659425	0.00375317	0.00369648	0.00270985	0.00249842	0.00275755	0.00158322	0.0018659	0.00203903	0.00290399	0.00195299	0.00247067	0.00165436	0.00253597	0.0013095	0.00134276	0.00279712	0.00262017	0.00298447
0.0125614	0.0120988	0.0114133	0.0121529	0.0154076	0.0134812	0.0115616	0.0134832	0.0153935	0.0183384	0.0209956	0.0274881	0.0385701	0.0779024	0	0	0	0	0	0	0.045974	0.0134456	0.00707803	0.00393268	0.00225946	0.00300363	0.00321346	0.0027182	0.00217108	0.00135831	0.00144267	0.00168214	0.00168882	0.00238582	0.00220418	0.00207912	0.00275528	0.00273258	0.00255643	0.00262658	0.00267773	0.0026568	0.00250016	0.00261968	0.0021877	0.00292041	0.00347496	0.00256717	0.0027385	0.00197469
0.0118546	0.0101841	0.0120255	0.0123761	0.0115937	0.0087531	0.011143	0.0111662	0.0112406	0.0155624	0.0136331	0.0263009	0.0374457	0.078102	0	0	0	0	0	0	0.0429586	0.0148426	0.00646281	0.00379033	0.00233175	0.00290886	0.00200196	0.00389576	0.00270792	0.00261146	0.00175738	0.00212805	0.00130441	0.00198305	0.000988356	0.00155334	0.00165928	0.00222342	0.00166828	0.00346521	0.00181469	0.00191807	0.00176452	0.00184278	0.00206775	0.00184695	0.00233414	0.0017833	0.00274084	0.00296448
0.0136494	0.011836	0.0118223	0.0124813	0.0124165	0.0103198	0.0112207	0.015607	0.0142473	0.016042	0.0147941	0.0233127	0.0379576	0.0810952	0	0	0	0	0	0	0.0428483	0.012739	0.00332618	0.00245955	0.00210972	0.00208945	0.00165276	0.00173095	0.00164928	0.00198899	0.00160618	0.00170775	0.00166198	0.00152276	0.00106329	0.00195328	0.0016761	0.000960277	0.00179007	0.00221644	0.00272664	0.00182238	0.00205845	0.00211465	0.00273108	0.00154565	0.00198605	0.0025456	0.0016417	0.00248655
0.0104651	0.0113812	0.0106689	0.00981384	0.0115651	0.00916563	0.0105824	0.0130749	0.0117016	0.0108995	0.0149312	0.020019	0.0367497	0.0724938	0	0	0	0	0	0	0.0428313	0.0126468	0.0047016	0.00323938	0.00220504	0.00241044	0.00226174	0.00156501	0.00177425	0.00215971	0.00120738	0.00126411	0.0011113	0.00228056	0.00185979	0.000967386	0.00129273	0.00205948	0.00078446	0.002091	0.00121213	0.00214238	0.00181198	0.00082305	0.00223471	0.00207089	0.00191731	0.00188729	0.0017824	0.00122176
0.00951741	0.0135971	0.0115854	0.0133828	0.00875672	0.0113654	0.00805693	0.0111951	0.0117586	0.00991624	0.0148877	0.0210523	0.0354368	0.0715233	0	0	0	0	0	0	0.0407095	0.00899819	0.00308566	0.00187189	0.00288593	0.000760828	0.000314481	0.00147995	0.00115949	0.00102009	0.00219451	0.00178499	0.000942516	0.00168084	0.00126955	0.00196443	0.00125466	0.00139536	0.00177506	0.000892825	0.00116444	0.00355434	0.00196717	0.00108377	0.00130837	0.00152241	0.000932377	0.00113949	0.00161688	0.00263632
0.0146338	0.00931225	0.00856852	0.0113642	0.00917142	0.00896891	0.00930596	0.0122987	0.0123762	0.0138075	0.0134375	0.0228555	0.0336985	0.0786612	0	0	0	0	0	0	0.0389683	0.0107292	0.00517128	0.00271384	0.00188049	0.00114539	0.00119311	0.00257953	0.00100224	0.000663179	0.00047218	0.00150841	0.000561161	0.000995356	0.00161294	0.000873956	0.000980879	0.000906744	0.00115164	0.0017523	0.00101976	0.00133794	0.00152429	0.00152626	0.00138085	0.00130837	0.00169494	0.00126991	0.000875437	0.00150457
0.0096481	0.0103611	0.0110185	0.0101585	0.0105296	0.00866134	0.00785862	0.00879769	0.014521	0.0140023	0.0172065	0.0238766	0.0397665	0.082677	0	0	0	0	0	0	0.0353731	0.0098429	0.00281172	0.00250362	0.00232794	0.00199421	0.00119595	0.00183244	0.000480238	0.00141652	0.00158748	0.00105523	0.00153273	0.0021718	0.00162876	0.00095744	0.00134955	0.00218187	0.000688263	0.00162795	0.00126906	0.0011218	0.00230764	0.00127767	0.00182327	0.000787704	0.00157186	0.00236179	0.00121663	0.00181478
0.00815093	0.00721767	0.0130945	0.0100537	0.00988737	0.00844728	0.00573269	0.00832635	0.0103162	0.0100728	0.0141549	0.0177983	0.0364642	0.0748158	0	0	0	0	0	0	0.0369921	0.0071335	0.00260039	0.00129046	0.000951107	0.00276115	0.000823197	0.001231	0.000626001	0.0014748	0.000562305	0.00102124	0.00123932	0.00255138	0.00096248	0.00211484	0.00196752	0.00229716	0.00123354	0.000919365	0.00195931	0.000896418	0.00112139	0.000986226	0.00159961	0.00121502	0.00167785	0.00110165	0.0021767	0.00183493
0.00767619	0.00914908	0.00881474	0.0077536	0.00732474	0.00803941	0.00826425	0.00663844	0.00929905	0.0105765	0.0113609	0.0215068	0.0305682	0.0723112	0	0	0	0	0	0	0.0374504	0.00991614	0.00300338	0.00240116	0.00211743	0.00135802	0.00059704	0.00121119	0.000639373	0.00120721	0.00093405	0.000529892	0.000637362	0.000547856	0.00078105	0.00219527	0.000413689	0.000892876	0.00115055	0.000419574	0.00163275	0.000773701	0.0015403	0.00114654	0.000495252	0.000728917	0.000441277	0.00145796	0.000975965	0.000914065
0.0112499	0.00556851	0.00835681	0.00762983	0.00781784	0.00905966	0.0073973	0.0132557	0.0107782	0.0108105	0.0155394	0.0182129	0.030275	0.0707909	0	0	0	0	0	0	0.0371085	0.010447	0.0031196	0.00148452	0.00116981	0.000496336	0.000681698	0.00135787	0.000731361	0.00100042	0.0011275	0.0011026	0.00105424	0.0014339	0.000588785	0.000932593	0.00139061	0.000668847	0.000629938	0.000789121	0.000820694	0.000593191	0.00103923	0.0014568	0.00164114	0.00190803	0.000866705	0.000931835	0.000563283	0.000854531
0.00932068	0.00646613	0.00643832	0.00735223	0.00848992	0.00889157	0.0129454	0.00621946	0.00899197	0.00914307	0.0114017	0.016826	0.0300043	0.072717	0	0	0	0	0	0	0.0329839	0.0102784	0.00100821	0.00143629	0.00220153	0.000691309	0.00111994	0.000907312	0.000254277	0.0013664	0.000604729	0.00115712	0.000577347	0.000738018	0.000762719	0.00134418	0.000669264	0.000496603	0.00097297	0.00154586	0.000999481	0.000716504	0.00141993	0.001217	0.0005808	0.000686002	0.00144839	0.00113842	0.000845618	0.000842032
0.00709969	0.00500852	0.00722212	0.00590832	0.00658	0.00587423	0.00710429	0.00614871	0.00784099	0.00831061	0.0105559	0.0145319	0.0295957	0.0666428	0	0	0	0	0	0	0.029053	0.00689332	0.0018952	0.00140283	0.00164814	0.00120895	0.000403387	0.000704107	0.000919485	0.000311976	0.000825488	0.000629325	0.000731725	0.000482462	0.000237367	0.000677637	0.000880508	0.00041171	0.000791204	0.000788888	0.00132822	0.00101103	0.00129508	0.000326884	0.000601502	0.000953185	0.000391116	0.00043409	0.000554392	0.00133717
0.00537065	0.00710684	0.00373196	0.00793712	0.00878585	0.00700965	0.00768428	0.0113027	0.0084975	0.0111481	0.0109403	0.0146039	0.028647	0.0718317	0	0	0	0	0	0	0.035137	0.00759403	0.00203648	0.000756007	0.00180664	0.00127609	0.00113547	0.00131205	0.000261571	0.000635102	0.000529747	0.000406314	0.000626312	0.000265086	0.000419242	0.0012262	0.000319705	0.000641769	0.000293436	0.000551248	0.000528974	0.00102289	0.000951007	0.000534212	0.000419319	0.000349523	0.000731127	0.00101524	0.00116039	0.000468879
0.00435133	0.00586083	0.00572593	0.00820012	0.00739459	0.00408005	0.00590387	0.00633353	0.0045451	0.0101354	0.00995911	0.0141059	0.0278706	0.0667434	0	0	0	0	0	0	0.035042	0.00630213	0.00150366	0.000596622	0.00123279	0.000142898	0.000427788	0.000586957	0.00144089	0.000188098	0.000692962	0.000845111	0.000229125	0.000934514	3.25509e-06	0.000351225	0.000587535	0.000643816	0.000262342	0.00053074	0.000965003	6.19899e-05	0.000196328	0.00123221	0.000587001	0.00129997	0.000976529	0.00080831	0.00095418	0.00175852
0.00362822	0.00695808	0.00406991	0.0045611	0.00512744	0.00622663	0.00384444	0.00647508	0.00507146	0.00619364	0.00841246	0.00890159	0.0240249	0.05887	0	0	0	0	0	0	0.0322819	0.00820578	0.00236283	0.000522671	0.000650655	0.00014035	0.000887697	0.000510116	0.000509535	9.7587e-05	0.000817014	0.000406798	0.000687387	0.00051883	0.000136413	0.000270924	0.00038779	0.000931936	0.000366483	0.00080893	0.000314457	0.00125747	0.000348749	0.000597446	0.000763353	0.00026617	0.000469573	0.000892093	0.000806897	0.000255206
0.00612614	0.00229555	0.0030645	0.00351816	0.00412741	0.00501201	0.00541084	0.00459366	0.0068886	0.00543752	0.00937312	0.00941616	0.0262667	0.0613631	0	0	0	0	0	0	0.0358293	0.00555653	0.00214498	0.000861263	0.00072248	0.000377834	0.000611159	0.000170591	0.000430583	0.000195963	0.000173171	0.000445492	0.000180848	2.82378e-05	4.4465e-05	0.000137945	0.000776659	9.80908e-05	0.00027805	0.000516572	0.000435656	0.000410814	0.000736184	0.000253323	0.00049854	0.000430146	0.00124118	0.00057502	0.00016148	0.000663175
0.0036672	0.00334457	0.00626199	0.00434669	0.0053376	0.00443742	0.00217864	0.00536125	0.00523461	0.0113336	0.00746611	0.0117649	0.0234042	0.0635112	0	0	0	0	0	0	0.0382182	0.00969647	0.00286447	0.00075082	0.000415792	0.000604016	0.000436432	0.000151558	0.000326869	0.00042621	1.02859e-06	0.000928379	0.000202504	0.000598888	0.000491444	0.000241269	6.75345e-05	0.000389033	0.000821568	0.000764051	5.91499e-05	0.000324752	0.000357285	0.000433981	0.000381796	0.000669429	0.000614989	0.00145915	0.00070205	0.00119702
0.00472616	0.00215872	0.00308067	0.00354024	0.00479466	0.00400652	0.00669465	0.00384931	0.00491619	0.00634609	0.00703333	0.00913833	0.0231267	0.0538215	0	0	0	0	0	0	0.0348827	0.0064255	0.0009075	0.000518005	0.000168665	0.00026583	0.000667722	0.000325513	0.000313285	0.00043855	0.000213446	0.000353148	0.000738527	0.000722474	0.000253958	0.000213566	0.000315938	0.000260308	0.000687558	0.000373158	0.000703163	0.000252505	0.000878059	0.000153597	3.04983e-05	0.00022128	0.00045751	0.000546973	0.000698915	0.000323917
0.00261642	0.00345847	0.00225029	0.00198612	0.00415615	0.00412801	0.0042752	0.00583246	0.00467082	0.00581367	0.00450909	0.0102924	0.0237448	0.0620467	0	0	0	0	0	0	0.0303687	0.00667219	0.00173462	0.000976724	0.000401548	0.000445634	3.55453e-05	0.000263692	0.000294953	0.000587076	9.67818e-05	0.000356716	0.000221202	0.000254016	0.000489193	0.000424953	6.75883e-05	0.00030307	7.62315e-05	0.000420355	0.000313875	0.000308388	8.75246e-05	3.35687e-05	0.000593751	2.65949e-05	0.000168079	0.000379416	0.00081733	0.000508156
0.00384317	0.00231271	0.00526343	0.00187732	0.00262948	0.00222809	0.00420064	0.00223322	0.00315811	0.00479814	0.00593678	0.0105435	0.0209898	0.054566	0	0	0	0	0	0	0.0356518	0.00663388	0.00174341	0.000175275	8.23394e-05	6.98873e-05	0	0.000459245	0.00039477	0.00014157	0.000415717	6.98103e-05	0.000265978	0.000139488	9.49772e-05	0.000282448	0.000520315	0.000379539	0.000614886	0.00031854	0.000123163	5.64835e-05	0.000333582	0.000424237	0.000389774	0	5.88627e-05	0.000390963	9.23181e-05	0.000390679
0.00244017	0.00258196	0.00210986	0.00193307	0.00461152	0.00199435	0.00157909	0.00327222	0.00373273	0.00282485	0.00425952	0.00890524	0.0145782	0.0524482	0	0	0	0	0	0	0.032122	0.00481601	0.00109029	0.000127008	0.000413894	0.00031276	0.000679797	0.000215111	0.000633052	6.63568e-05	0.000468456	0.000505192	0.00013216	0.000965872	0.000366113	0.000149156	0.000674499	8.04666e-05	0.000326939	6.48005e-05	8.45903e-05	9.73732e-05	0.00052589	0.000761175	0.000140676	0.000280794	0.000263004	0.00020608	0.000111365	0.000297849
0.00338235	0.00119944	0.00344618	0.00231744	0.00293748	0.00249134	0.00270643	0.00138562	0.00258485	0.00151233	0.0071321	0.00530918	0.02105	0.0539226	0	0	0	0	0	0	0.0348041	0.00659256	0.000679941	0.000325592	0.000297668	0.000274478	7.68349e-05	0.00010893	2.1071e-05	5.28936e-05	0.000382011	1.33782e-05	0.000261577	0.000645541	5.89659e-05	1.50309e-05	0.000151262	9.544e-05	8.36116e-05	0.000309131	7.71549e-05	0.000422673	0.000210524	0.000325307	3.54697e-05	0.000448214	0.000124194	0.000278615	0.000287993	0.000558621
0.000875674	0.00134583	0.000989949	0.00176298	0.00207272	0.00143918	0.00237631	0.00163231	0.00237216	0.00286225	0.00347367	0.0072951	0.0183484	0.0472511	0	0	0	0	0	0	0.0362709	0.00314945	0.000573881	0.000879424	0.000239638	0.000198694	0.000138598	0	0.000456392	0.000222858	8.28214e-05	0	0.000622615	0.000253618	0.000326918	6.54029e-05	0.000260597	0.000738798	0.000372464	0.00027425	3.07053e-05	9.98073e-05	0.000261753	5.66898e-05	0.000238607	0.000261289	0.000679747	0.000422749	0.000400146	0.00062011
0.00109738	0.000401604	0.00158045	0.00439582	0.00125736	0.000924171	0.00133649	0.00150095	0.00242339	0.00163014	0.00451595	0.00681029	0.0162826	0.052774	0	0	0	0	0	0	0.0344169	0.00565868	0.00108461	0.000463937	0.000294471	0.000223324	0.000163873	0.000487739	0	0.000132867	0	0.00056348	0.000194702	0.00078824	0.000176488	7.82506e-05	0.000116966	0.00021423	0	0.000173236	0.000249397	0.000266201	7.92118e-05	0.000155082	0.00124383	0.000964814	0.0016089	0.00204481	0.00152224	0.00118888
0.000582313	0.0019966	0.000610046	0.000540166	0.000827595	0.00150047	0.00224739	0.00156682	0.00125429	0.00150673	0.00278537	0.00674026	0.0121833	0.0517741	0	0	0	0	0	0	0.0296061	0.00602063	0.000411875	0.00075307	0.000107338	0.000195021	0.000124232	0.000196944	0.000445893	4.47936e-05	0.000193226	0.000136248	0.00017117	0.000187526	8.12897e-05	0.000137724	1.91819e-05	0.000641492	0	0.000846312	0.000229041	0.00130974	0.000545595	0.00086728	0.000205417	0.000223833	0.00139805	0.000333651	0.000306976	0.00148722
0.00136657	0.000483072	0.00226293	0.00231037	0.00196746	0.000682573	0.0021915	0.000657556	0.00220481	0.00157067	0.00391676	0.00571736	0.0131052	0.0437874	0	0	0	0	0	0	0.0333965	0.00242261	0.000513503	0.000237493	4.39959e-05	2.95929e-05	0.000284396	0.000567518	1.69511e-05	0.000385807	0	3.60899e-05	0	0.000131198	0.00062038	0	0.000244887	0.000262129	0.000135851	0.000291547	3.55498e-05	0.000155778	0.000792015	0.000156812	0.000319253	0.000449329	0.000390844	0.000935464	0.00106956	0.00140361
0.00132046	0.00131985	0.000529751	0.000648956	0.000726591	0.000673593	0.000637929	0.000757561	0.000824136	0.00176218	0.00323784	0.00500504	0.00860231	0.0393753	0	0	0	0	0	0	0.0338016	0.00307961	0.00020474	1.78074e-05	0.00027405	5.9738e-05	9.79285e-05	6.84685e-06	2.71677e-05	0.000335763	6.56092e-05	0	0.000148216	0.000150385	4.05066e-05	0.00028697	8.92017e-05	0.000176763	7.99617e-05	0.000387957	0.000235026	2.86125e-06	0.000295401	0.000367701	0.000145789	0.000384971	0.000734824	0.00036058	0.00110419	0.000872694
0.000376537	0.000209255	0.00103379	0.00242535	0.00046338	0.00123933	0.000436562	0.000988394	0.00175732	0.00087079	0.00205928	0.00303849	0.010604	0.0430384	0	0	0	0	0	0	0.0298439	0.00320174	0.000617959	0.000127022	0	0	6.46566e-05	0.000220701	3.22802e-05	0	5.27316e-05	0.000117978	0.000400876	0.000159898	0.000207275	0.000394475	0.000303698	0.000134919	0.000575754	0.000309327	0.000222258	0.00096871	0.000758878	0.000410556	0.000997358	0.000435565	0.000855025	0.000258204	0.00108255	0.000439871
0.000607458	0.000978618	0.000972566	0.00111968	0.000850241	0.000351073	0.000352101	0.000905779	0.00157609	0.00133991	0.00151311	0.00259524	0.00646599	0.0401617	0	0	0	0	0	0	0.0288769	0.00397595	3.16818e-05	2.94756e-05	0.000241657	7.20674e-05	0	0.000260481	0	6.8941e-05	0.000439125	0.000239714	0	0.000489506	0.000333249	0.000896504	0.000159017	0.000653028	0.000913255	0.000326714	0.000111397	0.000507598	0.000523845	0.000279953	0.00115869	0.00084507	0.000708399	0.000346696	0.000267738	0.000857088
0.00110355	0.00070509	0.00100915	0.000602337	1.39097e-05	0.000539071	0.000334363	0.000226487	0.000563485	0.000997835	0.00127571	0.00257045	0.00674255	0.0357483	0	0	0	0	0	0	0.030464	0.00189299	0.000371841	0.000417228	0.000121378	8.82288e-05	0.000180722	2.8022e-05	0	3.43455e-05	0.000528835	0.000204667	0.000244154	0.00023163	0.000312974	0.000324912	0.000300738	0.000306493	0.00048325	0.000259021	0.000548262	0.000302114	0.000254829	0.000896558	0.000241257	0.000575549	0.000381732	0.000968778	0.000306262	0.000716511
0.0007446	0.000132974	0.000139149	0.000286959	0.000411551	0.000723857	0.000215707	0.000565739	0.000295476	0.000189439	0.000958919	0.00193379	0.00873901	0.0360038	0	0	0	0	0	0	0.0272581	0.00206146	0.000956983	0	2.80398e-05	0.000272878	0	0.000432513	0.00011625	8.50582e-05	0.000448818	0.000733602	8.33954e-05	0.000237289	2.27024e-05	0.00010376	0.00041055	0.000648997	4.3232e-05	0.000244222	9.30769e-05	0.000251741	0.000115512	3.29986e-05	0.000959507	0.000729899	0.00060514	0.000538128	0.00078662	0.00083936
0.000129451	7.73214e-05	0.000121847	0.000176829	0	0.000439983	0.000351198	9.91673e-05	0.000178943	0.000482582	0.00110001	0.00298445	0.00490551	0.0334254	0	0	0	0	0	0	0.0315643	0.0028529	0.00068912	7.3546e-05	0	0.000122301	2.07714e-05	0.000277702	0.000217373	0.000391693	0.000490372	0.000227657	7.2911e-05	0.000149826	8.78384e-05	0.000226776	0.00098316	0.000572654	0.00025318	0.000384811	0.000431895	0.000746416	0.000409512	0.000868495	8.22935e-05	0.000656052	0.000160867	0.00122695	0.00103522	0.000362948
0.000346214	0	0.000233408	3.4652e-05	0.000180041	0.000161841	0.000149641	0.000148023	0.000104113	0.000313922	0.000230147	0.000612005	0.00545229	0.0289751	0	0	0	0	0	0	0.0298006	0.00505147	0.000558155	0.000237607	0.000147577	9.16569e-05	0.000268359	0.000142891	0.000160553	0.000151242	0.000774486	8.53911e-05	0.000519245	0.000286331	3.64694e-05	0.000146215	0.000329491	4.15193e-05	0.000376045	7.02651e-05	0.000489108	0.000410473	0.000371648	0.00046932	0.000378553	0.000174977	0.000118473	0.000400206	0.000318897	0.00124269
0.000249373	6.60214e-05	0.000130887	0	0	4.63735e-05	0.000219312	0.000430543	0.000462834	0.000123325	0.000531012	0.00110175	0.00375277	0.0282143	0	0	0	0	0	0	0.0288991	0.00340384	0.000641761	0.000566609	0	0.00029152	0.000177647	0.000120098	0.00026265	0.000276518	0.000338555	9.09465e-05	0.000188425	1.40251e-05	0.00016147	0.000208213	0.000657524	0.000229802	0.000528173	0.000737332	0.00039198	8.90941e-05	0.000742562	0.000364316	0.000547362	0.000512102	0.000402921	0.000913932	0.00065524	0.00131148
0	0	4.01713e-05	0	0.000103257	0	0	0	3.42347e-06	7.6142e-05	0.00102305	0.0010049	0.00361187	0.0211854	0	0	0	0	0	0	0.0340223	0.00517348	0.000730239	0.000496372	0.000212308	0.000207529	9.81349e-05	4.25942e-05	9.79355e-05	0	0.000283284	9.43269e-06	0.000277947	8.09836e-05	0.000378784	8.82355e-05	0.000147096	0.000213171	0.000153539	0.000722595	5.95396e-05	0.000654754	0.0010564	0.000590782	0.00047773	7.07308e-05	0.000525163	0.00116306	0.000655175	0.00123582
0	1.16816e-05	0	0	2.08088e-05	0.00021619	0	0.000132196	0.000390875	0.000146288	5.27702e-05	0.000960095	0.00299156	0.0230415	0	0	0	0	0	0	0.0356345	0.0032991	0.000571592	0.000105857	0.00025841	0.000157473	0.000282614	0.00015363	0.000104818	2.39084e-05	0	0.000167415	0.000510729	5.17829e-05	9.44773e-05	0.000317303	0.000163493	0.000148816	0.000568938	0.000126473	0.000241986	0.000374459	0.000272581	0.000505671	0.0013092	0.000432104	0.000935349	7.63693e-05	0.00088099	0.00159172
0	0	0	9.51712e-05	0	0	0	5.29957e-05	0.000276473	0.000140818	0.000530602	0.000527607	0.00232293	0.0248777	0	0	0	0	0	0	0.0331883	0.00382866	0.000796302	0.000489869	8.93017e-05	0	0.000400324	0.000206308	0.000270153	2.61516e-05	0.000329783	0.000301867	0.000151102	0.00037115	0.000562651	0.000366297	0.0013229	0.000350565	2.25733e-05	0.000491535	0.000494908	0.000489191	0.000945568	6.76203e-05	0.000242547	0.000302228	0.000623099	0.000983142	0.000698883	0.00105437
9.05855e-05	0.000120946	0	0	0	4.684e-05	0	0	0.000185617	8.23261e-05	0.000306002	0.00114459	0.00310818	0.0235408	0	0	0	0	0	0	0.0311907	0.00305014	0.00157964	0.000508186	0.000245255	4.46462e-05	0	0.000124004	6.22728e-05	0	0.000350007	0	0.000545671	9.81028e-05	0.000204592	0.000389319	0.000341267	0.000245568	0.000150176	0.00061119	0.00026543	0.000657964	0.000242643	0.00023051	0.000295567	0.000321979	0.000813542	0.00060513	0.000564404	0.000467357
0	0	0.000269937	2.61995e-05	0	0.000148642	0	0	0	0	4.92098e-05	9.69257e-05	0.00304262	0.0263732	0	0	0	0	0	0	0.0299779	0.00293307	0.00078782	0.000191475	0.000586477	0.000221622	0.000547562	0.000286924	0.000398463	0	0.000347918	0.000144622	0.000330258	0.000204036	0.000760553	5.02767e-05	0.000477272	0.000570565	0.000706282	0.000390212	0.000480051	0.000428258	0.000352338	0	0.000129075	0.000508038	0.000638832	0.000408086	0.000882459	0.000321955
0.000133122	0	0	2.99485e-06	0	0	0	0	0	0	0	0.000235799	0.00211242	0.0213673	0	0	0	0	0	0	0.0263821	0.00338801	0.000386153	0.000573529	0.000129647	7.19902e-05	1.09916e-05	6.71634e-05	0	4.77736e-05	5.14511e-05	0.000197801	0.000652075	5.67944e-05	0.000343244	0.001109	0.00018834	0.000270824	0.000383029	0.000159531	0.000336758	0.000147091	0.000330073	0.000348296	0.00164662	0.000775387	0.000221416	0.000999492	0.00142792	0.000813148
0	0	3.96389e-05	0	0	0	0	0	0	0	0	0.00012701	0.000854243	0.0166296	0	0	0	0	0	0	0.0337299	0.00384087	0.000611862	0.000197384	0.000557313	4.46721e-05	0.000110506	5.92469e-05	0	0.000263473	0	0.000164658	0.000229143	0.00031736	0.000457672	0	0.000683846	0.000427983	0.000858985	0.000669286	0.000129117	0.000278547	0.000280287	0.000331683	0.000276797	0.00056248	0.000551121	0.000701638	0.000185925	0.000880447
0	0	0	0	0	0	0	0	0	0.000132546	0	3.47383e-05	0.000566732	0.0166883	0	0	0	0	0	0	0.0321561	0.00291453	0.000259953	0.00024453	0	0.000257788	0.000129184	0.000193591	6.63644e-05	0.000114567	0.000103463	2.55159e-06	0.000235178	0.000114214	1.55498e-05	0.00028175	0.000275038	0.000447903	0.000506975	0.00010425	0.00046925	0.000597351	0.00161784	0.000393152	0.000984471	0.00107128	0.00169941	0.000805744	0.000468077	0.00202302
0	0	0	0	9.12755e-05	0	0	0	0	0	0	0	0.00111832	0.00961293	0	0	0	0	0	0	0.0311721	0.00559202	0.000464283	0.000198044	0.000190728	0.000335947	0.000166988	0	0.000312722	0.000119617	9.05796e-05	0.000428704	0.000191735	0.000635056	0.000289008	0.000284008	0.000105179	0.000189241	0.000305382	0.000342292	0.000322967	0.000298096	0.000948092	0.00104421	0.000489743	0.000365598	0.000351064	0.000683741	0.000529733	0.000920297
0	0	0	0	0	0	0	0	0	0	0	7.31142e-07	0.000140331	0.0102668	0	0	0	0	0	0	0.0260628	0.00299142	0.000892504	0.0003201	2.39508e-05	2.21049e-05	0	0.000329695	0.000248738	3.53981e-05	4.65134e-05	0.00026064	0.000527935	0.000197734	0.000277115	0.00044257	5.29207e-05	0.000402942	3.7019e-05	0.000248523	0.000276183	0.00128129	0.000177278	0	0.000636097	6.50427e-05	0.00106013	0.000612752	0.000576291	0.00210155
0	0	0	0	0	0	0	0	0	0	0	0	0.00108904	0.0128679	0	0	0	0	0	0	0.0247114	0.00416277	0.00126546	0	0.000109722	1.7497e-05	6.65824e-06	2.70138e-05	0.000316089	0.000260972	0.000217696	0.000389206	0.000343334	0.00136014	0.000141097	0.00022489	0.000279852	0.000268708	0.000109817	0.000718858	0.000554168	0.000395844	0.000316184	0.000518419	0.000809158	0.00115547	0.000294795	0.00122285	0.000361154	0.00150864
0	0	0	0	0	0	0	0	0	0	0	0.000138508	0.000351121	0.0108623	0	0	0	0	0	0	0.0290646	0.00440501	0.000456206	0.000192907	0.000200489	0.000255649	0.000209822	3.65298e-05	0	0.000137857	6.92571e-05	1.89267e-05	1.01333e-06	0.000340906	6.09487e-05	7.03573e-05	0.000121121	0.000189871	9.49981e-05	0.000812759	0.000547832	1.90905e-06	0.000402524	0.000379537	0.000650156	0.00062326	0.000430097	0.00124248	0.000513132	0.000443433
0	0	0	0	0	0	0	0	0	0	6.37921e-05	0.000107864	0.00111478	0.0106698	0	0	0	0	0	0	0.0303293	0.00194159	0.000422302	0.000261686	0.000159763	0.000180044	6.48255e-06	0	4.02281e-05	4.86024e-05	0.000286441	0.000196058	0.000217616	0.00038	0.00129847	0.000114424	0.000127917	0.000346902	0.000122431	0.000193088	0.000116347	0.000387182	0.000586337	0.000659338	0.000476545	7.59259e-06	0.000646642	0.000102906	0.000558339	0.000554623
0	0	0	0	0	0	0	0	4.17497e-05	0	0	1.59241e-05	0.000448983	0.0130119	0	0	0	0	0	0	0.0283191	0.00367412	0.000531778	0.000124425	0.000639421	9.2234e-05	0	0.000281511	5.90511e-05	0.000176638	0.000367622	0.000238074	0	0	0.000304867	0.000275141	6.50479e-05	0.000300464	0.000179367	0.00011477	0	0.000756176	0.000406766	0.000351944	0.000352018	0.000200478	0.000517635	0.00117819	0.000373042	0.000411662
0	0	0	0	0	0	0	0	0	0	0	0	0.000526423	0.0104664	0	0	0	0	0	0	0.0239913	0.0027112	0.00106596	1.82474e-05	9.04267e-05	0.000228572	0.000118708	0.00026373	0.000134855	1.37425e-05	0.000211	0.000101425	0.000275301	0.000370933	0.000260283	0.000597614	0.000189919	5.01978e-05	0.000141512	0.000487768	0.000680308	0.000250672	0.000415374	0.000423533	0.00115587	0.000477835	0.000131607	0.000537128	0.000946118	0.000457728
0	0	0	0	0	0	0	0	0	0	0	0	0	7.60502e-05	0	0	0	0	0	0	0.0207457	0.0014639	0	0.000126602	0.000138355	0	0	0	7.99212e-05	0.000124967	7.58565e-05	1.24375e-05	4.60222e-05	0	0	2.14912e-05	0	0	0.000608237	8.5289e-05	0.000362089	5.75848e-05	4.89183e-06	0.000162532	3.90299e-05	0.000666076	0.000402446	0.000977559	0.000427064	2.69134e-05
0	0	0	0	0	0	0	7.07091e-05	0	0.00034341	7.9926e-05	0.00014561	0.000867362	0.0194391	0	0	0	0	0	0	0.0201817	0.00165006	2.68412e-05	0.000113476	0	0	0	2.30967e-06	0	0	9.45373e-06	0	0	0	0	0.000132119	0	0.00033925	0.000253201	1.13034e-05	0.000153053	8.28445e-05	0	0.000123847	5.93415e-05	5.52948e-05	0.000411791	0.000208264	0.000957019	0.000277622
0	0	9.5732e-05	0	0	1.58088e-05	6.36549e-05	0.000108824	0	0	0	0.000517696	0.00180108	0.0181488	0	0	0	0	0	0	0.021532	0.000723565	0.000298121	0	6.92373e-05	0	0	0.000195692	0	4.09473e-06	0	0	0	0.000124271	4.62962e-05	0.000263574	0.000198969	0	2.57959e-05	0.000235375	0	0.000139854	0.000147113	0.000658547	4.61568e-05	0.000310981	0.000185723	5.21637e-05	0.000295608	0.000286556
0	0	0	0	0	0	0	8.22484e-05	0	0	0	0.00025368	0.00153704	0.0183282	0	0	0	0	0	0	0.0218779	0.0020256	0.000293344	0	2.88148e-05	0	0	2.2107e-05	0	6.81697e-06	0	0	1.44737e-05	0	0.000154958	2.40579e-05	0.000376448	2.82823e-05	0	0	0.00014371	8.02374e-05	5.85866e-05	0	0.000353165	0	0.00027771	1.49748e-05	6.26349e-05	0.000150406
0	0	0	0	0	0	0	0	0	0	0.000191424	0.000155257	0.000551537	0.0165526	0	0	0	0	0	0	0.0210596	0.000675246	5.79475e-05	0.000141774	0	0	0	0.000159654	0.000136861	0	0	0.000364142	0	0	9.02235e-05	4.09461e-05	0.000173771	0	9.79441e-06	0	0.000217747	0	0.000236823	0.000245942	2.18442e-05	5.98662e-05	6.19499e-05	0.000129146	0.000237051	0.000314372
0	0	0	0	0	0	0	0	2.05374e-05	9.28255e-05	0.000176387	0.000199742	0.00162643	0.0159582	0	0	0	0	0	0	0.0212328	0.000688274	0.000178792	5.35093e-05	0	0	0	0.000149641	0	0	7.85604e-06	0	0	6.46567e-05	6.59237e-05	5.97551e-05	4.52308e-05	9.65467e-05	8.41564e-05	0.000301443	0	0.000462652	0	0.000176812	0.000111545	0	0.000233599	0.000215201	0	0.000636046
0	0	8.15881e-05	0	0	0	3.98001e-05	0	0	0	8.26542e-05	0.000288923	0.0011923	0.0145752	0	0	0	0	0	0	0.0221277	0.00164704	1.28729e-05	0.000211033	0	0	3.10312e-05	2.44291e-05	0	0.000119565	0	0	7.20112e-05	0	0	0	1.92883e-05	0	0.000298302	0	0	7.1687e-05	0.000257075	3.84475e-05	0.000566826	0.000150595	0.000292227	0.000229461	0	0.000161346
0	0	0	0.000151378	0	0	0	0	0	0	2.90343e-05	0.00018612	0.00175558	0.0140595	0	0	0	0	0	0	0.0256082	0.00153861	0.000168292	0	0.000121424	0	0	0	0	0	0	0	0	0.000301912	0	7.49083e-05	4.61888e-05	0	4.67035e-05	0	0	1.70832e-05	0	0.000170128	3.18915e-05	0.000126653	1.59111e-07	0.000146715	0.000531419	0.000294803
0	0	0	0	0	0	8.41048e-05	0	0	7.94599e-05	1.09736e-05	0.000134205	0.00133204	0.015453	0	0	0	0	0	0	0.0230081	0.000693197	7.60307e-05	0.00014941	8.26784e-06	0	6.74813e-06	0	0	0	3.94723e-05	0	7.76687e-06	0	0	6.21808e-05	5.22947e-05	0.00053605	0.000188409	0.000105881	2.35199e-05	0	0.000410098	0.000127504	0.00016451	9.75494e-05	1.28124e-05	6.39885e-05	0.000179667	0.000619656
0	0	9.6893e-05	0	0	0	0	0	0	0	7.99508e-05	2.44095e-05	0.00157948	0.0158021	0	0	0	0	0	0	0.0227493	0.000569584	6.74629e-05	2.68593e-05	0	0	0	0	0	6.18166e-05	0.000120806	0.000147964	0	0	4.21943e-05	0	0	0.000243369	2.85819e-05	0.000251081	5.16063e-05	0	0	0	0.000103989	0	0	0.000458312	0.000109418	0.000359515
0	0	0	0	0	0	0	0	0	0.000166495	0.000138097	0.000335222	0.000912003	0.0156838	0	0	0	0	0	0	0.0268397	0.000703167	0.000372697	0	2.73342e-05	0	0	0	0	0	4.30807e-05	0	0	0	0	0.000104248	0	0	0	0	0	7.05648e-05	0.000101273	0.000120252	5.76912e-05	6.34446e-05	3.57286e-05	0.000434015	4.28277e-05	8.07123e-05
0	0	0	0	0	0	0	0	5.51282e-05	0	6.58721e-05	0.000114964	0.00131817	0.0128549	0	0	0	0	0	0	0.0251538	0.000816977	2.74033e-05	2.32158e-05	0	0	0	0	0	8.04156e-05	0	0	0	0	0	0.000141576	2.21031e-05	0	0.000100473	0	2.43007e-05	0.000186739	0.00011343	0.000257861	0.00020343	0	0.000112057	0.000843569	0.000577929	0.000363576
0	0	8.79132e-05	0	0	0	0	0	0	4.36306e-05	0	0.000156861	0.00151933	0.0153969	0	0	0	0	0	0	0.022998	0.000960968	0	0.000320422	0	5.18396e-06	0	9.33283e-05	2.88688e-05	0	1.93803e-06	4.39929e-06	0	5.98923e-05	1.68217e-05	5.54911e-05	0.000146547	0.000135606	0	0	0.000152381	1.25385e-05	8.3538e-05	3.58108e-05	0.000191132	0	0.000118469	0.000140802	0.0001155	7.87233e-05
0	0	0	0	1.06907e-05	0	0	0	0.000115449	0	0	0.000612757	0.00088326	0.0137862	0	0	0	0	0	0	0.0262417	0.000696826	0.000102312	0	0	0	0	0	0	0	0.000160778	9.95884e-05	0.000120618	9.92452e-05	0	0.000103083	0	7.4933e-05	0.000212585	2.3406e-05	0	0.000134311	0	2.43756e-05	5.51916e-05	0.000255235	0	0.000381056	0.000185667	0.00027378
0	1.97436e-05	4.67639e-05	0	0	0	3.70657e-05	0	0	0	7.57555e-05	6.81119e-05	0.000610535	0.0197122	0	0	0	0	0	0	0.0268356	0.00136238	0.000417481	0	0.000126305	8.26885e-05	0	0	0.000118495	0	0	0	0	0.000176568	0	0	4.11973e-05	0	7.83277e-05	0.000123448	0	0.000411121	0.000110649	4.54634e-05	0	4.88553e-05	0.000103228	7.47879e-05	0.000137538	0.000147891
0	0	0	0	0	0	0	6.79501e-05	0	0	0	0.000530757	0.000267075	0.0199493	0	0	0	0	0	0	0.0244817	0.00176422	0.000281596	0	0	0	0	0	0	0	1.34472e-05	8.09622e-05	0.000143196	0	4.75539e-05	0	2.95662e-05	0	0.000290787	7.43881e-05	0	0.000401192	0.000453888	0	0.000169115	0.000176044	0.000173806	0	5.53366e-05	7.36252e-05
0	1.19763e-05	0	0	0	0	0	0	0	0	0	0	0.000774736	0.0162584	0	0	0	0	0	0	0.0195145	0.00133896	0	0.000101479	0	0	0	0	4.21985e-05	0	0	0	0	0	0	7.6561e-05	0	4.22894e-05	2.60065e-05	4.2142e-05	0	0	1.26201e-05	0.000129709	0.00016713	0	0.000160277	0	8.08851e-05	0
0	0	0	0	0	0	1.24095e-05	0	0	0	0	9.89245e-05	0.000635346	0.0172948	0	0	0	0	0	0	0.0184528	0.00106557	0	0	0.000174816	0	0	0	0	0	0	1.95678e-05	0	0	0	0	2.95655e-05	0	8.84835e-05	0	3.85616e-05	3.11527e-06	7.84648e-05	0.000223744	5.59089e-05	7.81591e-05	0	0.00019628	0.000391201	0.0001172
0	0	0	0	0	0	0	0	0	0	3.48179e-05	6.37091e-05	0.000511011	0.0161019	0	0	0	0	0	0	0.0185914	0.000420123	0	0	0	0	0	0	7.40848e-05	3.89723e-05	0	0.000187423	0	0	0.000329727	3.4333e-05	4.84217e-05	8.51514e-05	0.000127957	5.10971e-05	0.000119755	9.94969e-05	0	9.39842e-05	5.1265e-05	0.000306093	0.000184247	0.000392329	0.000285929	5.68522e-05
0	0	0	0	9.21848e-05	0	0	0	0	0	0	6.50586e-05	0.000923385	0.0178146	0	0	0	0	0	0	0.0207289	0.000547606	8.16737e-05	0.000159113	0	0	0	0	0	8.90663e-06	0	0.000109339	0	1.62428e-05	0	0	3.64038e-05	7.91565e-05	1.70089e-06	2.1548e-05	1.03794e-05	9.44219e-05	0.00052542	0	0	0.000196307	0.000489347	0.000172073	0.000329748	0.000280268
0	0	0	0	0	0	0	0	0	0	0	2.53074e-05	0.00103959	0.0119486	0	0	0	0	0	0	0.0170607	0.000146477	5.23599e-05	0	0	0	0	0	0	0	9.79405e-05	0.000222743	0.000328607	0.00022434	8.83537e-06	0	0	0	6.58629e-05	0.000108629	9.40325e-07	0	0.000392258	0.000185225	0.000335692	0.000332555	0	0.00016966	0.000332302	5.46501e-05
0	0	0	0	0	0	0	0	0	0	0	5.2095e-05	0.00101064	0.01397	0	0	0	0	0	0	0.0177335	0.000932172	0	0	0	0	0	0	0	0	0	1.83691e-05	0	0	0	9.05495e-05	0	0	0	0.000127388	0	2.03781e-05	3.58452e-05	0.000132393	0	0.000202303	5.63948e-05	0.00036533	0.000321754	0.000170023
0	0	0	7.58191e-05	0	0	0	0.000308955	0	0	0	3.58452e-05	0.00184786	0.0159074	0	0	0	0	0	0	0.0142919	0.000782824	0.000145966	0	0	0	0	0	0	0.000146176	0	0	0	0	0	9.13937e-06	1.67336e-05	0	5.82346e-05	0	0	0	0	0.000175158	0.000300791	0	0.000177306	0.000202925	0	0.000155822
0	0	0	0	0	0	0	0	0	3.76728e-05	0	0.000155913	0.000898222	0.0137392	0	0	0	0	0	0	0.0165938	0.000247941	0.000218984	0	0	0	0	0	0	0	0	0	0	1.94422e-05	3.12087e-05	1.88709e-05	0	0	3.75596e-05	1.84274e-05	0	0.000151739	0	0	1.6009e-05	2.79275e-05	0.000151316	4.07294e-05	8.56885e-05	0
0	0	0	0	0	0	0	0	0	0	0	6.7831e-05	0.00051497	0.0154532	0	0	0	0	0	0	0.0135905	0.000302226	0	0	0	0	0	0	7.5676e-05	0	0	7.5369e-05	0	0.000100416	0	9.29785e-05	0	9.12166e-06	4.84196e-05	0	1.70959e-05	0	0	9.66283e-05	5.09713e-05	0	0.000138012	5.27627e-05	1.01553e-05	0
0	0	0	0.000174261	0	0	0	0	0	0	0	6.00279e-05	0.00112453	0.0157634	0	0	0	0	0	0	0.0124759	0.000356866	0	2.79861e-05	0	0	4.91344e-05	3.5962e-05	0	0	0	0.000280072	0	0	0	0	0	5.60703e-06	0	3.20237e-05	0.0001486	0.000181787	0	0.000142155	2.91665e-05	0	0	8.39429e-05	0	0.00021247
0	0	0	0	0	0	0	0	0	0	0	0	0.000293231	0.0186361	0	0	0	0	0	0	0.0113259	9.79099e-05	7.78683e-05	0	0	0	0.000149759	0	0	0	0	0	0	0	0.000217875	0	0	0	0	1.45076e-05	0.000188056	0.000263248	0	0.000142508	0.000413911	0.000154165	0	0	8.56764e-05	1.05715e-05
0	0	0	0	0	0	0	0	0	0	0.000199238	0	0.000272765	0.0136684	0	0	0	0	0	0	0.0134933	0	0	0	0	0	0	0	0	0	0.000107957	2.05286e-06	0	0	0	0.000169799	0	0	5.78126e-05	0	0	0	4.2039e-05	0	9.29993e-05	2.11718e-05	0.000142892	0.000410513	0	0
0	0	9.66794e-06	0	0	0	0	0	0	0	0	0.000140539	0.000370335	0.0181999	0	0	0	0	0	0	0.0129167	0.000266088	0	0.000131615	0	0	0	0	0	0	0	0	0	2.33815e-05	5.7477e-05	0	0	0	0	0.000151294	0.000197324	4.02932e-05	0.00012922	0	0.000156861	0	1.14657e-05	0.000171376	0	0
0	0	0	0	0	0	0	0	0	7.34805e-05	0	0	0.000758532	0.0184148	0	0	0	0	0	0	0.0153572	0.000212543	0	0	0	0	0	0	0	0	0	5.3342e-05	0	0	0	0	0	0	9.08475e-05	5.73861e-05	0	0	0	0.000248056	0	0	0.000277098	0	0.000181568	6.15943e-05
0	0	0	5.33561e-05	0	0	0	0	0	0	0	0	0.00113875	0.0178856	0	0	0	0	0	0	0.012514	5.19299e-05	0	0	0	0	0	0	0	0	0	0	0	0	0	0	2.0361e-05	0	0	0	0	4.59506e-06	0.000229228	1.8999e-05	0	4.63693e-06	0	8.27119e-05	0.000328439	0.000198542
0	0	0	0	0	0	0	0	0	0	0	0	0.000939237	0.0191741	0	0	0	0	0	0	0.0176918	0.000757718	0	0	0	0	0	0	0	0	0	0.000286795	0	0	6.29928e-05	0	5.7155e-05	0	4.36704e-05	0	6.21275e-05	2.31749e-07	0	0	0	0	1.29494e-05	0.000215727	0	4.79475e-05
0	0	0	0	0	0	0	0	0	0	0	0	0	0	0	0	0	0	0	0	0.0145064	0.000528216	0	0	0	0	0	0	0	0	0	0	0	0	0	0	0	0	0	0	0	3.84115e-05	0	0	0	0.000184068	0	0	0.000404516	0
0	0	0	0	0	0	0	0	0	0	0	0	0.000997373	0.014829	0	0	0	0	0	0	0.0171934	0.000306478	0	0	0	0	0	0	0	0	0	0	0	0	0	0	0	0	0	0	0	0	0	3.36491e-05	0.000110879	8.39761e-05	0	0	0.000272766	0.000299804
0	0	0	0	0	0	0	0	0	0	0	6.95425e-05	0.000514074	0.012947	0	0	0	0	0	0	0.0119913	0	0	0	0	2.18865e-05	0	0.000138632	0	0	0	0	0	0	0	0.000207729	0	0	0	0	0	0	0	0	0	0	0.000121462	0.000166134	0.000192202	3.13129e-05
0	0	0	0	0	0	0	0	0	2.5931e-05	0	0	0.000275661	0.00795113	0	0	0	0	0	0	0.0149143	0.000511362	4.16059e-05	0	0	0	0	0	0	0	0	0	0	0	0	0	0	3.25238e-05	7.15619e-05	0	4.73516e-05	0	5.92202e-05	0	0.000104285	0	0.000291515	0	0.000109636	0
0	0	0	0	0	0	0	0	0	0	0	0	1.0023e-05	0.00725669	0	0	0	0	0	0	0.00915404	0.00024742	0	0	0	0	0	0	0	0	0	0	0	9.62605e-06	4.47821e-05	4.28937e-05	0	0	0	8.96988e-06	0	0	0	0	1.97117e-05	6.88472e-05	0.00027381	0	0	0
0	0	0	0	0	0	0	0	0	0	0	0	0.000299242	0.00787946	0	0	0	0	0	0	0.00949135	0.000223764	0	0	0	0	0	0	0	0	0	0	0	0	0	0	0	0	0	0	0	4.8715e-05	0	0	0	0	0.000124322	0	3.40218e-05	0
0	0	0	0	0	0	0	0	0	0	0	0	0	0.00596425	0	0	0	0	0	0	0.012089	0.000399613	0	0	0	0	0	0	0	0	0	0	0	0	0	0	0	0	0	0	0	8.74543e-05	6.13705e-06	0	0	0	0	0	5.90333e-06	7.56268e-05
0	0	0	0	0	0	0	0	0	0	0	0	0	0.00423742	0	0	0	0	0	0	0.0113035	2.12263e-06	0.000151421	0	0	0	0	0	0	0	0	0	0	0	0	0	0	0	0	2.13637e-05	3.13677e-05	0.000228036	0	0.000183172	0	1.22442e-05	6.16367e-06	0	0.000392439	3.1674e-05
0	0	0	0	0	0	0	0	0	0	0	0	3.41488e-06	0.00664726	0	0	0	0	0	0	0.00985728	0.000136417	0	0	0	0	0	0	0	0	0	1.06589e-05	0	0	0	0	0	0	0	0	0	0	0	0	6.77746e-05	0.000140278	0	0	0.000172988	0
0	0	0	0	0	0	0	0	0	0	0	0	6.75038e-05	0.00298357	0	0	0	0	0	0	0.0100701	0.000272978	0	0	0	0	0	0	0	0	0	0	0	9.02521e-05	0	0	0	0	0	0	0	0	0	5.49464e-05	0	0	0	0.000123764	0.000130656	0.000151673
0	0	0	0	0	0	0	0	0	0	0	0	0	0.00460128	0	0	0	0	0	0	0.0120317	4.85349e-06	6.03137e-05	0	0	0	0	0	0	0	0	0	0	0	0	0	0	0	0	0	8.51966e-06	5.85593e-06	0	0	1.97787e-05	0	2.54728e-05	0	0	0
0	0	0	0	0	0	0	0	0	0	0	0	0	0.00643979	0	0	0	0	0	0	0.0111489	3.82979e-05	0	0	0	0	0	0	0	0	0	0	0	0	0	0	0	0	0	0	0	4.12714e-05	0	0	0	0	0	0	0	0.000257533
0	0	0	0	0	0	0	0	0	0	0	0	5.98892e-07	0.00472482	0	0	0	0	0	0	0.00933349	0.000127757	0	0	0	0	0	0	0	0	0	0	0	0	0	0	0	0	0	0	0	0	0	0	0	0	0	0	0	5.15653e-05
0	0	0	0	0	0	0	0	0	0	0	0	0	0.00598247	0	0	0	0	0	0	0.0123388	3.4852e-05	0	0	0	0	0	0	0	0	0	0	0	0	0	0	0	0	0	0	0	0	0	0	0	0	0	0	4.36635e-05	0
0	0	0	0	0	0	0	0	0	0	0	0	0	0.00306293	0	0	0	0	0	0	0.0112923	0	0	0	0	0	0	0	0	0	0	0	0	0	0	0	0	0	0	0	0	0	0	0	0	0	0	0	0	0.000110981
0	0	0	0	0	0	0	0	0	0	0	0	0.000144906	0.00376481	0	0	0	0	0	0	0.0101023	0	0	0	0	0	0	0	0	0	0	0	0	0	0	0	0	0	0	0	0	0	0	0	2.56177e-05	0	0	3.52661e-05	2.0582e-05	0.000174271
0	0	0	0	0	0	0	0	0	0	0	0	0	0.00679965	0	0	0	0	0	0	0.00789619	3.72323e-05	0	0	0	0	0	0	0	0	0	0	0	0	0	0	0	0	1.52135e-05	0	0	0	0	0	0	0.000265139	0	0	9.37811e-05	0
0	0	0	0	0	0	0	0	0	0	0	0	0	0.00713879	0	0	0	0	0	0	0.00958427	2.72169e-05	0	0	0	0	0	0	0	0	0	0	0	0	0	0	0	0	0	0	0	0	6.91374e-05	0	0	0	0	0	0	0
0	0	0	0	0	0	0	0	0	0	0	0	0	0.00746277	0	0	0	0	0	0	0.00729752	0	0	0	0	0	0	0	0	0	0	0	0	0	0	0	0	0	0	0	0	0	0	0	0	0	0	3.12526e-05	0	0
0	0	0	0	0	0	0	0	0	0	0	0	0	0.00905482	0	0	0	0	0	0	0.00488036	0	0	0	0	0	0	0	0	0	0	0	0	0	0	0	0	0	0	0	0	0	0	0	0	0	0	4.58456e-05	0	0
0	0	0	0	0	0	0	0	0	0	0	0	0	0.0164777	0	0	0	0	0	0	0.00612237	0	0	0	0	0	0	0	0	0	0	0	0	0	0	0	0	0	0	0	0	0	0	0	0	0	9.3502e-05	0	0	0
0	0	0	0	0	0	0	0	0	0	0	0	0	0.0177912	0	0	0	0	0	0	0.00781268	0	0	0	0	0	0	0	0	0	0	0	0	0	0	0	0	0	0	0	0	0	0	0	0	0	0	0	0	0
0	0	0	0	0	0	0	0	0	0	0	0	0	0.023356	0	0	0	0	0	0	0.00269498	0	0	0	0	0	0	0	0	0	0	0	0	0	0	0	0	4.65641e-06	0	0	0	0	0	0	0	0	0	0	0	0
0	0	0	0	0	0	0	0	0	0	0	0	0	0.0275958	0	0	0	0	0	0	0.00585376	0	0	0	0	0	0	0	0	0	0	0	0	0	0	0	0	0	0	0	0	0	0	0	9.93711e-05	0	0	0	0	0
0	0	0	0	0	0	0	0	0	0	0	0	0	0.0222382	0	0	0	0	0	0	0.00432256	8.91843e-05	0	0	0	0	0	0	0	0	0	0	0	0	0	1.38512e-05	0	0	0	9.64993e-06	0	0	0	0	0	0	0	0	0	0
0	0	0	0	0	0	0	0	0	0	0	0	0	0.0107611	0	0	0	0	0	0	0.00560148	0	0	0	0	0	0	0	0	0.000128639	0.000139255	0	7.14724e-05	0	0	0	0	1.31477e-05	0	0	0	0	0	0	0	0	0	0	0	0
0	0	0	0	0	0	0	0	0	0	0	0	0	0.0260103	0	0	0	0	0	0	0.00435733	0	0	0	0	0	0	0	0	0	9.87835e-05	0	0.000189053	0	0	0.000386386	0.000208941	7.6507e-05	0	0	4.79217e-05	0.000212492	0	0	0	0	0	0	0	0
0	0	0	0	0	0	0	0	0	0	0	0	0	0.0234438	0	0	0	0	0	0	0.00310594	0	0	0	0	0	2.43211e-05	0	0	2.25482e-05	2.57068e-05	0.000121092	0	0.000193071	0	8.31352e-05	0.000172399	0	0.000294312	1.04606e-05	0.00023078	5.66652e-05	0	0	0	0	0	0	0	0
0	0	0	0	0	0	0	0	0	0	0	0	0	0.0157054	0	0	0	0	0	0	0.00179747	0	0	0	0	0	0	7.97746e-06	0	3.29238e-05	0	0	0.000237497	0.000113395	0.000186955	4.95917e-05	0.000170711	1.20709e-05	0.000185874	0	0	1.69586e-05	0	0	0	0	0	0	0	0
0	0	0	0	0	0	0	0	0	0	0	0	0	0.0105693	0	0	0	0	0	0	0.00176988	0	0	0	0	0	0	0	0	0	0	0	0.000100759	0	1.12625e-05	3.04615e-05	0.000122952	0	9.67959e-05	4.10719e-05	0.00021991	0	0.000108807	0.000129768	0	0	0	0	0	0
0	0	0	0	0	0	0	0	0	0	0	0	0	0.00396591	0	0	0	0	0	0	0.000898109	0	0	0	0	0	0	0	0	0	0	8.22378e-05	0.000177126	0.000322428	0	0	0	5.77754e-05	0.000292275	0.000289239	0.000196608	0.0003829	0.000160511	0	0	0	0	0	0	0
0.0339626	0.0419429	0.0351644	0.0326915	0.034746	0.0363617	0.0435878	0.0468815	0.0482045	0.0493075	0.0599137	0.0751114	0.0982275	0.177908	0	0	0	0	0	0	0.187442	0.136195	0.128315	0.12505	0.119038	0.124617	0.131617	0.1394	0.152247	0.155155	0.162576	0.158494	0.177566	0.176607	0.18228	0.178851	0.179645	0.178517	0.186826	0.184286	0.183308	0.185976	0.180327	0.170721	0.161016	0.143563	0.119831	0.118514	0.122756	0.122917
0	0	0	0	0	0	0	0	0	0	0	0	0	0	0	0	0	0	0	0	0	0	0	0	0	0	0	0	0	0	0	0	0	0	0	0	0	0	0	0	0	0	0	0	0	0	0	0	0	0
0	0	0	0	0	0	0	0	0	0	0	0	0	0	0	0	0	0	0	0	0	0	0	0	0	0	0	0	0	0	0	0	0	0	0	0	0	0	0	0	0	0	0	0	0	0	0	0	0	0
0.0406984	0.0392976	0.0410175	0.0465965	0.0454946	0.0469509	0.0525047	0.0470559	0.0539881	0.054293	0.0583571	0.0760265	0.101474	0.172299	0	0	0	0	0	0	0.205086	0.152727	0.13551	0.122108	0.123914	0.134401	0.141943	0.150366	0.145693	0.155023	0.162661	0.167895	0.174033	0.176373	0.181152	0.182779	0.176749	0.174084	0.182707	0.188219	0.186506	0.185458	0.178433	0.176661	0.162176	0.159265	0.128413	0.114978	0.11899	0.122961
0	0	0	0	0	0	0	0	0	0	0	0	0	0.000528272	0	0	0	0	0	0	0.00281246	0	0	0	0	0	0	0	0	7.76865e-05	0	0	5.47604e-05	0.00015051	0	0.000110798	0.000220571	0.000134612	0.00051173	0.000123715	0.000279289	0.000166996	0.000179202	5.7865e-05	5.07397e-05	0	0	0	0	0
0	0	0	0	0	0	0	0	0	0	0	0	0	0.00124132	0	0	0	0	0	0	0.00423645	0	0	0	0	0	7.53017e-05	0	0	0.000127502	0.000245242	0.000188593	0.00019767	8.2661e-05	0.000110284	5.92618e-05	8.24621e-05	0.000322164	0.000111985	0.000442757	0.00160938	0.000797199	0.000132689	5.31605e-05	0	0	0	0	0	0
0	0	0	0	0	0	0	0	0	0	0	0	0	0.00140921	0	0	0	0	0	0	0.00327156	0	0	0	0	0	0	0	0	0	0	0	6.22258e-05	0.000103585	3.03412e-05	4.5187e-05	0.000114056	0.000150627	6.26054e-05	0.000142413	0.000416008	0.000127112	3.18167e-05	0.000247754	0	0	0	0	0	0
0	0	0	0	0	0	0	0	0	0	0	0	0	0.00108884	0	0	0	0	0	0	0.00211361	0	0	0	0	0	0	0	0	0.000108205	5.21449e-05	0	0	2.99805e-05	0	0.000260147	0.000139165	0	0.000109177	7.05693e-05	0.000169564	0.000249623	0.000212809	9.82403e-05	0	0	0	0	0	0
0	0	0	0	0	0	0	0	0	0	0	0	0	0.0023768	0	0	0	0	0	0	0.00310645	0	0	0	0	0	0	0	0	0	1.69736e-05	0.000178001	0	6.25437e-06	8.7385e-05	4.41053e-05	6.53355e-06	6.44381e-06	0.000118621	0.000113377	0	0.000354531	0	0	0	0	0	0	0	0
0	0	0	0	0	0	0	0	0	0	0	0	0	0.00418041	0	0	0	0	0	0	0.00276955	0	0	0	0	0	0	0	0	0	0	0	0	0	4.394e-05	0	0	0	0.00018161	0.000219855	0	0	4.60737e-05	0	0	0	0	0	0	0
0	0	0	0	0	0	0	0	0	0	0	0	0	0.00293187	0	0	0	0	0	0	0.00322231	0	0	0	0	0	0	0	0	0	0	0.000296139	0	0	0.000110839	4.04853e-06	0	0	0	1.9043e-05	0	5.51779e-05	0	0	0	0	0	0	0	0
0	0	0	0	0	0	0	0	0	0	0	0	0	0.0030936	0	0	0	0	0	0	0.00357644	0	0	0	0	0	0	0	0	0	0	6.25779e-05	0	0	0	0	0	0	0	3.99273e-05	0	0	9.99916e-05	0	0	0	0	0	0	0
0	0	0	0	0	0	0	0	0	0	0	0	0	0.00592687	0	0	0	0	0	0	0.00221636	0	0	0	0	0	0	0	0	0	0	0	0	0	0	0	0	0	0	0	5.00633e-05	0	0	0	0	0	0	0	0	0
0	0	0	0	0	0	0	0	0	0	0	0	0	0.00431667	0	0	0	0	0	0	0.000989264	0	0	0	0	0	0	0	0	0	0	0	0	0	0	0	0	0	0	0	0	0	0	0	0	0	0	0	0	0
0	0	0	0	0	0	0	0	0	0	0	0	0	0.0051354	0	0	0	0	0	0	0.00231337	0	0	0	0	0	0	0	0	0	0	0	0	0	0	0	0	2.26895e-05	0	0	0	0	0	0	0	0	0	0	0	0
0	0	0	0	0	0	0	0	0	0	0	0	0	0.00489734	0	0	0	0	0	0	0.00212939	0	0	0	0	0	0	0	0	0	0	0	0	0	0	0	0	0	0	0	0	0	0	0	0	0	0	0	0	0
0	0	0	0	0	0	0	0	0	0	0	0	0	0.00666126	0	0	0	0	0	0	0.00276264	0	0	0	0	0	0	0	0	0	0	0	0	0	0	0	0	0	0	0	0	0	0	0	0	0	0	0	0	0
0	0	0	0	0	0	0	0	0	0	0	0	0	0.00538163	0	0	0	0	0	0	0.00405889	0	0	0	0	0	0	0	0	0	0	0	0	0	0	0	0	0	0	0	0	0	0	0	0	0	0	0	0	0
0	0	0	0	0	0	0	0	0	0	0	0	0	0.00759913	0	0	0	0	0	0	0.00163184	0	0	0	0	0	0	0	0	0	0	0	0	0	0	0	0	0	0	0	0	0	0	0	0	0	0	0	0	0
0	0	0	0	0	0	0	0	0	0	0	0	0	0.00867764	0	0	0	0	0	0	0.00329855	0	0	0	0	0	0	0	0	0	0	0	0	0	0	0	0	0	0	0	0	0	0	0	0	0	0	0	0	0
0	0	0	0	0	0	0	0	0	0	0	0	0	0.01003	0	0	0	0	0	0	0.00147805	0	0	0	0	0	0	0	0	0	0	0	0	0	0	0	0	0	0	0	0	0	0	0	0	0	0	0	0	0
0	0	0	0	0	0	0	0	0	0	0	0	0	0.0113198	0	0	0	0	0	0	0.0020696	0	0	0	0	0	0	0	0	0	0	0	0	0	0	0	0	0	0	0	0	0	0	0	0	0	0	0	0	0
0	0	0	0	0	0	0	0	0	0	0	0	0	0.0160648	0	0	0	0	0	0	0.00247461	0	0	0	0	0	0	0	0	0	0	0	0	0	0	0	0	0	0	0	0	0	0	0	0	0	0	0	0	0
0	0	0	0	0	0	0	0	0	0	0	0	0	0.0148263	0	0	0	0	0	0	0.00119719	0	0	0	0	0	0	0	0	0	0	0	0	0	0	0	0	0	0	0	0	0	0	0	0	0	0	0	0	0
0	0	0	0	0	0	0	0	0	0	0	0	0	0.0197702	0	0	0	0	0	0	0.00455437	0	0	0	0	0	0	0	0	0	0	0	0	0	0	0	0	0	0	0	0	0	0	0	0	0	0	0	0	0
0	0	0	0	0	0	0	0	0	0	0	0	0.000335644	0.0201108	0	0	0	0	0	0	0.00178496	0	0	0	0	0	0	0	0	0	0	0	0	0	0	0	0	0	0	0	0	0	0	0	0	0	0	0	0	0
0	0	0	0	0	0	0	0	0	0	0	0	0	0.0150468	0	0	0	0	0	0	0.00107495	0	0	0	0	0	0	0	0	0	0	0	0	0	0	0	0	0	0	0	0	0	0	0	0	0	0	0	0	0
0	0	0	0	0	0	0	0	0	0	0	0	0	0.0225553	0	0	0	0	0	0	0.00168654	0	0	0	0	0	0	0	0	0	0	0	0	0	0	0	0	0	0	0	0	0	0	0	0	0	0	0	0	0
0	0	0	0	0	0	0	0	0	0	0	0	0	0.0167157	0	0	0	0	0	0	0.00214932	0	0	0	0	0	0	0	0	0	0	0	0	0	0	0	0	0	0	0	0	0	0	0	0	0	0	0	0	0
0	0	0	0	0	0	0	0	0	0	0	0	0	0.0134911	0	0	0	0	0	0	0.00134917	0	0	0	0	0	0	0	0	0	0	0	0	0	0	0	0	0	0	0	0	0	0	0	0	0	0	0	0	0
0	0	0	0	0	0	0	0	0	0	0	0	0	0.00974513	0	0	0	0	0	0	0.0030204	0	0	0	0	0	0	0	0	0	0	0	0	0	0	0	0	0	0	0	0	0	0	0	0	0	0	0	0	0
0	0	0	0	0	0	0	0	0	0	0	0	0	0.00327506	0	0	0	0	0	0	0.000877131	0	0	0	0	0	0	0	0	0	0	0	0	0	0	0	0	0	0	0	0	0	0	0	0	0	0	0	0	0
0	0	0	0	0	0	0	0	0	0	0	0	0	0.00332805	0	0	0	0	0	0	0.0010439	0	0	0	0	0	0	0	0	0	0	0	0	0	0	0	0	0	0	0	0	0	0	0	0	0	0	0	0	0
0	0	0	0	0	0	0	0	0	0	0	0	0	0.00291133	0	0	0	0	0	0	0.0017948	0	0	0	0	0	0	0	0	0	0	0	0	0	0	0	0	0	0	0	0	0	0	0	0	0	0	0	0	0
0	0	0	0	0	0	0	0	0	0	0	0	0	0.00202378	0	0	0	0	0	0	0.00218342	0	0	0	0	0	0	0	0	0	0	0	0	0	0	0	0	0	0	0	0	0	0	0	0	0	0	0	0	0
0	0	0	0	0	0	0	0	0	0	0	0	0	0.000598733	0	0	0	0	0	0	0.00122349	0	0	0	0	0	0	0	0	0	0	0	0	0	0	0	0	0	0	0	0	0	0	0	0	0	0	0	0	0
0	0	0	0	0	0	0	0	0	0	0	0	0	0.000732224	0	0	0	0	0	0	0.00102932	0	0	0	0	0	0	0	0	0	0	0	0	0	0	0	0	0	0	0	0	0	0	0	0	0	0	0	0	0
0	0	0	0	0	0	0	0	0	0	0	0	0	0.000298187	0	0	0	0	0	0	0.00194127	0	0	0	0	0	0	0	0	0	0	0	0	0	0	0	0	0	0	0	0	0	0	0	0	0	0	0	0	0
0	0	0	0	0	0	0	0	0	0	0	0	0	0.000484352	0	0	0	0	0	0	0.000579221	0	0	0	0	0	0	0	0	0	0	0	0	0	0	0	0	0	0	0	0	0	0	0	0	0	0	0	0	0
0	0	0	0	0	0	0	0	0	0	0	0	0	0.000372291	0	0	0	0	0	0	0.000111923	0	0	0	0	0	0	0	0	0	0	0	0	0	0	0	0	0	0	0	0	0	0	0	0	0	0	0	0	0
0	0	0	0	0	0	0	0	0	0	0	0	0	0.000573689	0	0	0	0	0	0	0.000480922	0	0	0	0	0	0	0	0	0	0	0	0	0	0	0	0	0	0	0	0	0	0	0	0	0	0	0	0	0
0	0	0	0	0	0	0	0	0	0	0	0	0	0.000292373	0	0	0	0	0	0	0.00117683	0	0	0	0	0	0	0	0	0	0	0	0	0	0	0	0	0	0	0	0	0	0	0	0	0	0	0	0	0
0	0	0	0	0	0	0	0	0	0	0	0	0	0.000290766	0	0	0	0	0	0	0.000373503	0	0	0	0	0	0	0	0	0	0	0	0	0	0	0	0	0	0	0	0	0	0	0	0	0	0	0	0	0
0	0	0	0	0	0	0	0	0	0	0	0	0	0.000147058	0	0	0	0	0	0	0.000345882	0	0	0	0	0	0	0	0	0	0	0	0	0	0	0	0	0	0	0	0	0	0	0	0	0	0	0	0	0
0	0	0	0	0	0	0	0	0	0	0	0	0	0.000526681	0	0	0	0	0	0	0.000227631	0	0	0	0	0	0	0	0	0	0	0	0	0	0	0	0	0	0	0	0	0	0	0	0	0	0	0	0	0
0	0	0	0	0	0	0	0	0	0	0	0	0	0	0	0	0	0	0	0	0.00109564	0	0	0	0	0	0	0	0	0	0	0	0	0	0	0	0	0	0	0	0	0	0	0	0	0	0	0	0	0
0	0	0	0	0	0	0	0	0	0	0	0	0	0	0	0	0	0	0	0	0.00102917	0	0	0	0	0	0	0	0	0	0	0	0	0	0	0	0	0	0	0	0	0	0	0	0	0	0	0	0	0
0	0	0	0	0	0	0	0	0	0	0	0	0	3.96931e-05	0	0	0	0	0	0	0.000182668	0	0	0	0	0	0	0	0	0	0	0	0	0	0	0	0	0	0	0	0	0	0	0	0	0	0	0	0	0
0	0	0	0	0	0	0	0	0	0	0	0	0	0	0	0	0	0	0	0	0.000651243	0	0	0	0	0	0	0	0	0	0	0	0	0	0	0	0	0	0	0	0	0	0	0	0	0	0	0	0	0
0	0	0	0	0	0	0	0	0	0	0	0	0	0.000234086	0	0	0	0	0	0	0.000277352	0	0	0	0	0	0	0	0	0	0	0	0	0	0	0	0	0	0	0	0	0	0	0	0	0	0	0	0	0
0	0	0	0	0	0	0	0	0	0	0	0	0	0.000117177	0	0	0	0	0	0	0.000918053	0	0	0	0	0	0	0	0	0	0	0	0	0	0	0	0	0	0	0	0	0	0	0	0	0	0	0	0	0
0	0	0	0	0	0	0	0	0	0	0	0	0	0.000107491	0	0	0	0	0	0	0.00137215	0	0	0	0	0	0	0	0	0	0	0	0	0	0	0	0	0	0	0	0	0	0	0	0	0	0	0	0	0
0	0	0	0	0	0	0	0	0	0	0	0	0	0	0	0	0	0	0	0	0.000696746	0	0	0	0	0	0	0	0	0	0	0	0	0	0	0	0	0	0	0	0	0	0	0	0	0	0	0	0	0
0	0	0	0	0	0	0	0	0	0	0	0	0	1.50722e-07	0	0	0	0	0	0	0.000154896	0	0	0	0	0	0	0	0	0	0	0	0	0	0	0	0	0	0	0	0	0	0	0	0	0	0	0	0	0
0	0	0	0	0	0	0	0	0	0	0	0	0	0.00033175	0	0	0	0	0	0	0.000323288	0	0	0	0	0	0	0	0	0	0	0	0	0	0	0	0	0	0	0	0	0	0	0	0	0	0	0	0	0
0	0	0	0	0	0	0	0	0	0	0	0	0	0.000195717	0	0	0	0	0	0	0	0	0	0	0	0	0	0	0	0	0	0	0	0	0	0	0	0	0	0	0	0	0	0	0	0	0	0	0	0
0	0	0	0	0	0	0	0	0	0	0	0	0	0	0	0	0	0	0	0	0.000147688	0	0	0	0	0	0	0	0	0	0	0	0	0	0	0	0	0	0	0	0	0	0	0	0	0	0	0	0	0
0	0	0	0	0	0	0	0	0	0	0	0	0	6.64123e-05	0	0	0	0	0	0	5.57177e-05	0	0	0	0	0	0	0	0	0	0	0	0	0	0	0	0	0	0	0	0	0	0	0	0	0	0	0	0	0
0	0	0	0	0	0	0	0	0	0	0	0	0	0	0	0	0	0	0	0	7.7901e-05	0	0	0	0	0	0	0	0	0	0	0	0	0	0	0	0	0	0	0	0	0	0	0	0	0	0	0	0	0
0	0	0	0	0	0	0	0	0	0	0	0	0	0.000104334	0	0	0	0	0	0	0	0	0	0	0	0	0	0	0	0	0	0	0	0	0	0	0	0	0	0	0	0	0	0	0	0	0	0	0	0
0	0	0	0	0	0	0	0	0	0	0	0	0	0	0	0	0	0	0	0	0	0	0	0	0	0	0	0	0	0	0	0	0	0	0	0	0	0	0	0	0	0	0	0	0	0	0	0	0	0
0	0	0	0	0	0	0	0	0	0	0	0	0	9.88768e-06	0	0	0	0	0	0	8.25745e-05	0	0	0	0	0	0	0	0	0	0	0	0	0	0	0	0	0	0	0	0	0	0	0	0	0	0	0	0	0
0	0	0	0	0	0	0	0	0	0	0	0	0	0	0	0	0	0	0	0	0	0	0	0	0	0	0	0	0	0	0	0	0	0	0	0	0	0	0	0	0	0	0	0	0	0	0	0	0	0
0	0	0	0	0	0	0	0	0	0	0	0	0	0	0	0	0	0	0	0	0.000155025	0	0	0	0	0	0	0	0	0	0	0	0	0	0	0	0	0	0	0	0	0	0	0	0	0	0	0	0	0
0	0	0	0	0	0	0	0	0	0	0	0	0	7.54002e-05	0	0	0	0	0	0	0	0	0	0	0	0	0	0	0	0	0	0	0	0	0	0	0	0	0	0	0	0	0	0	0	0	0	0	0	0
0	0	0	0	0	0	0	0	0	0	0	0	0	0	0	0	0	0	0	0	3.26046e-05	0	0	0	0	0	0	0	0	0	0	0	0	0	0	0	0	0	0	0	0	0	0	0	0	0	0	0	0	0
0	0	0	0	0	0	0	0	0	0	0	0	0	0	0	0	0	0	0	0	0.000568236	0	0	0	0	0	0	0	0	0	0	0	0	0	0	0	0	0	0	0	0	0	0	0	0	0	0	0	0	0
0	0	0	0	0	0	0	0	0	0	0	0	0	0	0	0	0	0	0	0	2.63017e-05	0	0	0	0	0	0	0	0	0	0	0	0	0	0	0	0	0	0	0	0	0	0	0	0	0	0	0	0	0
0	0	0	0	0	0	0	0	0	0	0	0	0	0	0	0	0	0	0	0	0	0	0	0	0	0	0	0	0	0	0	0	0	0	0	0	0	0	0	0	0	0	0	0	0	0	0	0	0	0
0	0	0	0	0	0	0	0	0	0	0	0	0	0	0	0	0	0	0	0	0	0	0	0	0	0	0	0	0	0	0	0	0	0	0	0	0	0	0	0	0	0	0	0	0	0	0	0	0	0
0	0	0	0	0	0	0	0	0	0	0	0	0	0	0	0	0	0	0	0	0	0	0	0	0	0	0	0	0	0	0	0	0	0	0	0	0	0	0	0	0	0	0	0	0	0	0	0	0	0
0	0	0	0	0	0	0	0	0	0	0	0	0	0	0	0	0	0	0	0	0	0	0	0	0	0	0	0	0	0	0	0	0	0	0	0	0	0	0	0	0	0	0	0	0	0	0	0	0	0
0	0	0	0	0	0	0	0	0	0	0	0	0	0	0	0	0	0	0	0	0	0	0	0	0	0	0	0	0	0	0	0	0	0	0	0	0	0	0	0	0	0	0	0	0	0	0	0	0	0
0	0	0	0	0	0	0	0	0	0	0	0	0	0	0	0	0	0	0	0	5.0531e-05	0	0	0	0	0	0	0	0	0	0	0	0	0	0	0	0	0	0	0	0	0	0	0	0	0	0	0	0	0
0	0	0	0	0	0	0	0	0	0	0	0	0	0	0	0	0	0	0	0	0	0	0	0	0	0	0	0	0	0	0	0	0	0	0	0	0	0	0	0	0	0	0	0	0	0	0	0	0	0
0	0	0	0	0	0	0	0	0	0	0	0	0	0	0	0	0	0	0	0	0	0	0	0	0	0	0	0	0	0	0	0	0	0	0	0	0	0	0	0	0	0	0	0	0	0	0	0	0	0
0	0	0	0	0	0	0	0	0	0	0	0	0	0	0	0	0	0	0	0	0	0	0	0	0	0	0	0	0	0	0	0	0	0	0	0	0	0	0	0	0	0	0	0	0	0	0	0	0	0
0	0	0	0	0	0	0	0	0	0	0	0	0	0	0	0	0	0	0	0	0	0	0	0	0	0	0	0	0	0	0	0	0	0	0	0	0	0	0	0	0	0	0	0	0	0	0	0	0	0
0	0	0	0	0	0	0	0	0	0	0	0	0	0	0	0	0	0	0	0	0	0	0	0	0	0	0	0	0	0	0	0	0	0	0	0	0	0	0	0	0	0	0	0	0	0	0	0	0	0
0	0	0	0	0	0	0	0	0	0	0	0	0	0	0	0	0	0	0	0	0	0	0	0	0	0	0	0	0	0	0	0	0	0	0	0	0	0	0	0	0	0	0	0	0	0	0	0	0	0
0	0	0	0	0	0	0	0	0	0	0	0	0	0	0	0	0	0	0	0	0	0	0	0	0	0	0	0	0	0	0	0	0	0	0	0	0	0	0	0	0	0	0	0	0	0	0	0	0	0
0	0	0	0	0	0	0	0	0	0	0	0	0	0	0	0	0	0	0	0	0	0	0	0	0	0	0	0	0	0	0	0	0	0	0	0	0	0	0	0	0	0	0	0	0	0	0	0	0	0
0	0	0	0	0	0	0	0	0	0	0	0	0	0	0	0	0	0	0	0	0	0	0	0	0	0	0	0	0	0	0	0	0	0	0	0	0	0	0	0	0	0	0	0	0	0	0	0	0	0
0	0	0	0	0	0	0	0	0	0	0	0	0	0	0	0	0	0	0	0	0	0	0	0	0	0	0	0	0	0	0	0	0	0	0	0	0	0	0	0	0	0	0	0	0	0	0	0	0	0
0	0	0	0	0	0	0	0	0	0	0	0	0	0	0	0	0	0	0	0	0	0	0	0	0	0	0	0	0	0	0	0	0	0	0	0	0	0	0	0	0	0	0	0	0	0	0	0	0	0
0	0	0	0	0	0	0	0	0	0	0	0	0	0	0	0	0	0	0	0	0	0	0	0	0	0	0	0	0	0	0	0	0	0	0	0	0	0	0	0	0	0	0	0	0	0	0	0	0	0
0	0	0	0	0	0	0	0	0	0	0	0	0	0	0	0	0	0	0	0	0	0	0	0	0	0	0	0	0	0	0	0	0	0	0	0	0	0	0	0	0	0	0	0	0	0	0	0	0	0
0	0	0	0	0	0	0	0	0	0	0	0	0	0	0	0	0	0	0	0	0	0	0	0	0	0	0	0	0	0	0	0	0	0	0	0	0	0	0	0	0	0	0	0	0	0	0	0	0	0
0	0	0	0	0	0	0	0	0	0	0	0	0	0	0	0	0	0	0	0	0	0	0	0	0	0	0	0	0	0	0	0	0	0	0	0	0	0	0	0	0	0	0	0	0	0	0	0	0	0
0	0	0	0	0	0	0	0	0	0	0	0	0	0	0	0	0	0	0	0	0	0	0	0	0	0	0	0	0	0	0	0	0	0	0	0	0	0	0	0	0	0	0	0	0	0	0	0	0	0
0	0	0	0	0	0	0	0	0	0	0	0	0	0	0	0	0	0	0	0	0	0	0	0	0	0	0	0	0	0	0	0	0	0	0	0	0	0	0	0	0	0	0	0	0	0	0	0	0	0
0	0	0	0	0	0	0	0	0	0	0	0	0	0	0	0	0	0	0	0	0	0	0	0	0	0	0	0	0	0	0	0	0	0	0	0	0	0	0	0	0	0	0	0	0	0	0	0	0	0
0	0	0	0	0	0	0	0	0	0	0	0	0	0	0	0	0	0	0	0	0	0	0	0	0	0	0	0	0	0	0	0	0	0	0	0	0	0	0	0	0	0	0	0	0	0	0	0	0	0
0	0	0	0	0	0	0	0	0	0	0	0	0	0	0	0	0	0	0	0	0	0	0	0	0	0	0	0	0	0	0	0	0	0	0	0	0	0	0	0	0	0	0	0	0	0	0	0	0	0
0	0	0	0	0	0	0	0	0	0	0	0	0	0	0	0	0	0	0	0	0	0	0	0	0	0	0	0	0	0	0	0	0	0	0	0	0	0	0	0	0	0	0	0	0	0	0	0	0	0
0	0	0	0	0	0	0	0	0	0	0	0	0	0	0	0	0	0	0	0	0	0	0	0	0	0	0	0	0	0	0	0	0	0	0	0	0	0	0	0	0	0	0	0	0	0	0	0	0	0
0	0	0	0	0	0	0	0	0	0	0	0	0	0	0	0	0	0	0	0	0	0	0	0	0	0	0	0	0	0	0	0	0	0	0	0	0	0	0	0	0	0	0	0	0	0	0	0	0	0
0	0	0	0	0	0	0	0	0	0	0	0	0	0	0	0	0	0	0	0	0	0	0	0	0	0	0	0	0	0	0	0	0	0	0	0	0	0	0	0	0	0	0	0	0	0	0	0	0	0
0	0	0	0	0	0	0	0	0	0	0	0	0	0	0	0	0	0	0	0	0	0	0	0	0	0	0	0	0	0	0	0	0	0	0	0	0	0	0	0	0	0	0	0	0	0	0	0	0	0
0	0	0	0	0	0	0	0	0	0	0	0	0	0	0	0	0	0	0	0	0	0	0	0	0	0	0	0	0	0	0	0	0	0	0	0	0	0	0	0	0	0	0	0	0	0	0	0	0	0
0	0	0	0	0	0	0	0	0	0	0	0	0	0	0	0	0	0	0	0	0	0	0	0	0	0	0	0	0	0	0	0	0	0	0	0	0	0	0	0	0	0	0	0	0	0	0	0	0	0
0	0	0	0	0	0	0	0	0	0	0	0	0	0	0	0	0	0	0	0	0	0	0	0	0	0	0	0	0	0	0	0	0	0	0	0	0	0	0	0	0	0	0	0	0	0	0	0	0	0
0	0	0	0	0	0	0	0	0	0	0	0	0	0	0	0	0	0	0	0	0	0	0	0	0	0	0	0	0	0	0	0	0	0	0	0	0	0	0	0	0	0	0	0	0	0	0	0	0	0
0	0	0	0	0	0	0	0	0	0	0	0	0	0	0	0	0	0	0	0	0	0	0	0	0	0	0	0	0	0	0	0	0	0	0	0	0	0	0	0	0	0	0	0	0	0	0	0	0	0
0	0	0	0	0	0	0	0	0	0	0	0	0	0	0	0	0	0	0	0	0	0	0	0	0	0	0	0	0	0	0	0	0	0	0	0	0	0	0	0	0	0	0	0	0	0	0	0	0	0
0	0	0	0	0	0	0	0	0	0	0	0	0	0	0	0	0	0	0	0	0	0	0	0	0	0	0	0	0	0	0	0	0	0	0	0	0	0	0	0	0	0	0	0	0	0	0	0	0	0
0	0	0	0	0	0	0	0	0	0	0	0	0	0	0	0	0	0	0	0	0	0	0	0	0	0	0	0	0	0	0	0	0	0	0	0	0	0	0	0	0	0	0	0	0	0	0	0	0	0
0	0	0	0	0	0	0	0	0	0	0	0	0	0	0	0	0	0	0	0	0	0	0	0	0	0	0	0	0	0	0	0	0	0	0	0	0	0	0	0	0	0	0	0	0	0	0	0	0	0
0	0	0	0	0	0	0	0	0	0	0	0	0	0	0	0	0	0	0	0	0	0	0	0	0	0	0	0	0	0	0	0	0	0	0	0	0	0	0	0	0	0	0	0	0	0	0	0	0	0
0	0	0	0	0	0	0	0	0	0	0	0	0	0	0	0	0	0	0	0	0	0	0	0	0	0	0	0	0	0	0	0	0	0	0	0	0	0	0	0	0	0	0	0	0	0	0	0	0	0
0	0	0	0	0	0	0	0	0	0	0	0	0	0	0	0	0	0	0	0	0	0	0	0	0	0	0	0	0	0	0	0	0	0	0	0	0	0	0	0	0	0	0	0	0	0	0	0	0	0
0	0	0	0	0	0	0	0	0	0	0	0	0	0	0	0	0	0	0	0	0	0	0	0	0	0	0	0	0	0	0	0	0	0	0	0	0	0	0	0	0	0	0	0	0	0	0	0	0	0
0	0	0	0	0	0	0	0	0	0	0	0	0	0	0	0	0	0	0	0	0	0	0	0	0	0	0	0	0	0	0	0	0	0	0	0	0	0	0	0	0	0	0	0	0	0	0	0	0	0
0	0	0	0	0	0	0	0	0	0	0	0	0	0	0	0	0	0	0	0	0	0	0	0	0	0	0	0	0	0	0	0	0	0	0	0	0	0	0	0	0	0	0	0	0	0	0	0	0	0
0	0	0	0	0	0	0	0	0	0	0	0	0	0	0	0	0	0	0	0	0	0	0	0	0	0	0	0	0	0	0	0	0	0	0	0	0	0	0	0	0	0	0	0	0	0	0	0	0	0
0	0	0	0	0	0	0	0	0	0	0	0	0	0	0	0	0	0	0	0	0	0	0	0	0	0	0	0	0	0	0	0	0	0	0	0	0	0	0	0	0	0	0	0	0	0	0	0	0	0
0	0	0	0	0	0	0	0	0	0	0	0	0	0	0	0	0	0	0	0	0	0	0	0	0	0	0	0	0	0	0	0	0	0	0	0	0	0	0	0	0	0	0	0	0	0	0	0	0	0
0	0	0	0	0	0	0	0	0	0	0	0	0	0	0	0	0	0	0	0	0	0	0	0	0	0	0	0	0	0	0	0	0	0	0	0	0	0	0	0	0	0	0	0	0	0	0	0	0	0
0	0	0	0	0	0	0	0	0	0	0	0	0	0	0	0	0	0	0	0	0	0	0	0	0	0	0	0	0	0	0	0	0	0	0	0	0	0	0	0	0	0	0	0	0	0	0	0	0	0
[truncated: 400 more columns]
